# Supplementary material for: Causal relationship between beta-2 microglobulin and B-cell malignancies: genome-wide meta-analysis and a bidirectional two-sample Mendelian randomization study
Source: Front Immunol. 2024 Oct 7;15:1448476. doi: 10.3389/fimmu.2024.1448476 (PMC11491367; doi:10.3389/fimmu.2024.1448476)
Supplement: Supplementary file 6 [file Table1.xlsx]

## Sheet: S1
S1. Summary of GWAS used in the study
Trait	First author/consortium	Year	Sample size, n	Cases, n	Controls, n	Assessment
β2M	Alexander Gudjonsson	2022	5 353	NA	NA	β2M levels ( targeted by SOMAmers)
β2M	Egil Ferkingstad	2021	35 559	NA	NA	β2M levels (measured with SomaScan version 4 assay)
DLBCL	UKB	2017	405 039	573	404 466	PheCode 202.24
DLBCL	FinnGen	2022	309 154	352	308 802	ICD-O-3: 9680/3
FL	UKB	2017	404 837	371	404 466	PheCode 202.21
FL	FinnGen	2022	309 154	816	308 338	ICD-10:C82 and ICD-9: 2000A
HL	UKB	2017	404 724	258	404 466	PheCode 201
HL	FinnGen	2022	309 154	586	308 568	ICD-10: C81 and ICD-9: 201
CLL	UKB	2017	404 972	506	404 466	PheCode 204.12
CLL	FinnGen	2022	309 154	437	308 717	ICD-O-3: 9823/3
MM	UKB	2022	405 018	552	404 466	PheCode 204.4
MM	FinnGen	2022	309 154	914	308 240	ICD-10: C90 and ICD-9: 203
β2M: beta-2 microglobulin; Cases, n: the number of patients with certain B-cell malignancies; CLL: chronic lymphoid leukemia; Controls, n: the number of individuals who were not confirmed for case; DLBCL: diffuse large B-cell lymphoma; FL: follicular lymphoma; HL: Hodgkin lymphoma; MM: multiple myeloma; Sample size, n: total samples; Year: time of publication or public access.

## Sheet: S2
S2. β2M GWAS Published in GWAS Catalog and deCODE genetics before November 4, 2023
First Author	PMID	Publication Date	Reported Trait	Summary Statistics	Population
Thareja G	36168886	2022-09-28	Beta-2-microglobulin levels	Available from GWAS Catalog	2935 Greater Middle Easter
Suhre K	28240269	2017-02-27	Beta-2-microglobulin levels	Available from GWAS Catalog	997 European and 338 south Asian
Pietzner M	34648354	2021-11-12	Beta-2-microglobulin levels	Not Available	10708 European
Surapaneni A	35870639	2022-07-21	Beta-2-microglobulin level in Chronic kidney disease with hypertension and no diabetes (10574_10)	Available from GWAS Catalog	466 African American or Afro-Caribbean
Gudjonsson A	35078996	2022-01-25	Serum levels of protein B2M	Available from GWAS Catalog	5353 European
Egil Ferkingstad	34857953	2021-12-02	Beta-2-microglobulin levels	Available from deCODE genetics	35559 European

## Sheet: S3
S3. Fifty-five lead SNPs associated with β2M in GWMA
Locus	Lead SNP	Chr	Pos	NEA	EA	MAF	P-vaule	Beta	Se	nearestGene	Func
1	rs111568057	6	26377069	C	T	0.02783	4.437e-08	-0.1131	0.0207	BTN3A2	UTR3
1	rs114434032	6	31229796	C	T	0.0159	1.377e-17	0.1864	0.0218	HLA-C	intergenic
1	rs116272812	6	25452783	C	T	0.1093	5.057e-11	-0.0745	0.0113	LRRC16A	intronic
1	rs116540075	6	33470659	C	T	0.0338	9.651e-16	0.1384	0.0172	RN7SL26P	intergenic
1	rs11752825	6	25415845	G	A	0.3241	3.828e-08	0.0415	0.0076	LRRC16A	intronic
1	rs12175489	6	31377587	G	A	0.1143	9.844e-14	-0.0737	0.0099	HCP5:MICA	ncRNA_intronic
1	rs12210947	6	30735105	G	A	0.164	1.994e-16	0.0716	0.0087	HCG20	ncRNA_intronic
1	rs1233367	6	29622220	G	C	0.2853	6.023e-14	-0.0594	0.0079	MOG	intergenic
1	rs12524498	6	31444187	G	T	0.01093	1.483e-11	-0.1167	0.0173	HCP5	ncRNA_intronic
1	rs13212562	6	27300310	G	A	0.08052	1.688e-24	-0.142	0.0139	VN1R10P	intergenic
1	rs17207370	6	31678691	C	T	0.02684	1.768e-10	-0.1124	0.0176	XXbac-BPG32J3.20:LY6G6F:MEGT1	intronic
1	rs210175	6	33530616	G	A	0.08151	3.268e-08	-0.0845	0.0153	BAK1	intergenic
1	rs2242653	6	31675765	G	A	0.1859	4.91e-14	-0.0744	0.0099	XXbac-BPG32J3.20:LY6G6F:MEGT1	exonic
1	rs2248162	6	29915061	C	T	0.3111	3.596e-49	0.1201	0.0082	HLA-A	intergenic
1	rs2394415	6	31070686	G	A	0.2783	1.403e-43	0.1221	0.0088	C6orf15	intergenic
1	rs2394987	6	31327217	C	A	0.1451	5.211e-11	-0.069	0.0105	XXbac-BPG248L24.12	intergenic
1	rs2395143	6	32293578	G	C	0.334	2.831e-17	0.0648	0.0077	C6orf10:HNRNPA1P2	ncRNA_exonic
1	rs2395160	6	32387432	G	A	0.07853	1.191e-47	0.1931	0.0133	BTNL2	intergenic
1	rs2523483	6	31353792	G	T	0.02087	6.185e-13	0.1242	0.0173	HLA-S	intergenic
1	rs2523721	6	30166266	C	T	0.1829	5.804e-15	0.0777	0.0099	TRIM26	exonic
1	rs2524036	6	29876530	C	T	0.3807	2.587e-09	0.0438	0.0074	MCCD1P1	upstream
1	rs2647025	6	32635949	G	A	0.3141	3.252e-37	-0.1049	0.0082	HLA-DQB1	intronic
1	rs2848709	6	31404690	G	A	0.06163	2.901e-27	-0.1211	0.0112	HCP5	ncRNA_intronic
1	rs2853975	6	31382717	T	A	0.2137	4.7e-89	-0.1748	0.0087	HCP5:MICA	ncRNA_intronic
1	rs28633917	6	32386571	G	A	0.01889	2.854e-10	-0.1585	0.0251	BTNL2	intergenic
1	rs28724898	6	32803408	T	A	0.04473	4.683e-13	-0.1425	0.0197	TAP2:TAP2	intronic
1	rs2905746	6	31451849	G	T	0.2753	1.277e-37	0.1177	0.0092	HCP5	intergenic
1	rs3104408	6	32683112	G	A	0.4513	1.25e-15	0.0589	0.0074	XXbac-BPG254F23.7	intergenic
1	rs3116849	6	29134558	C	T	0.04175	1.297e-08	-0.0889	0.0156	OR2J2	intergenic
1	rs34899043	6	27893166	C	T	0.07753	1.021e-10	-0.0862	0.0133	OR2W6P	intergenic
1	rs34961555	6	26199903	C	T	0.06461	3.053e-16	0.1205	0.0148	HIST1H2BF	exonic
1	rs35581359	6	30933131	G	A	0.3827	1.38e-14	0.0568	0.0074	HCG21	intergenic
1	rs61736957	6	27420588	G	A	0.1282	9.588e-09	-0.082	0.0143	ZNF184	exonic
1	rs62391802	6	29695921	C	A	0.02883	1.136e-15	-0.1445	0.018	HLA-F:HLA-F-AS1	ncRNA_intronic
1	rs6927324	6	31194764	C	A	0.2207	2.744e-54	0.1288	0.0083	XXbac-BPG299F13.16	intergenic
1	rs72661134	6	29737594	C	T	0.02485	1.316e-09	-0.162	0.0267	XXbac-BPG170G13.31	intergenic
1	rs75165919	6	27872898	G	A	0.06461	3.594e-12	-0.0986	0.0142	OR2B2	intergenic
1	rs7752608	6	28301195	G	A	0.08449	1.601e-31	-0.1688	0.0145	ZSCAN31	intronic
1	rs7755875	6	28854059	G	A	0.3688	6.759e-21	-0.0706	0.0075	ZNF90P2	intergenic
1	rs77892262	6	30738211	C	T	0.0338	2.258e-10	-0.1599	0.0252	HCG20	ncRNA_intronic
1	rs909267	6	31746548	C	T	0.05865	2.913e-08	-0.0789	0.0142	VARS	intronic
1	rs9264642	6	31238490	C	T	0.3241	2.773e-34	0.0929	0.0076	HLA-C	intronic
1	rs9264946	6	31274634	C	T	0.2048	6.092e-14	-0.0694	0.0092	XXbac-BPG248L24.10	downstream
1	rs9267810	6	32121594	C	T	0.2565	2.066e-12	0.063	0.009	PRRT1:PPT2	UTR5
1	rs9275542	6	32676246	C	T	0.2495	4.613e-08	-0.0475	0.0087	MTCO3P1	intergenic
1	rs9366694	6	27623511	G	A	0.1918	8.132e-10	0.0532	0.0087	RP1-15D7.1	intergenic
1	rs9379830	6	26173767	C	T	0.2167	4.358e-13	0.0605	0.0083	HIST1H2BD	intergenic
1	rs9391714	6	31245080	G	A	0.03777	2.275e-19	-0.1521	0.0169	USP8P1	ncRNA_exonic
1	rs9461635	6	30764543	G	A	0.06561	3.443e-14	0.1763	0.0233	LINC00243	intergenic
2	rs11066320	12	112906415	G	A	0.4304	1.493e-18	0.0674	0.0077	PTPN11	intronic
2	rs2157876	12	111592380	G	T	0.08052	2.787e-08	-0.0691	0.0124	CUX2	intronic
2	rs3184504	12	111884608	C	T	0.4642	7.652e-28	0.0827	0.0076	SH2B3	exonic
3	rs4776161	15	53878415	C	T	0.2107	8.488e-09	0.0487	0.0085	WDR72	intronic
4	rs34882080	16	20361441	G	A	0.2018	3.918e-11	0.0609	0.0092	UMOD	intronic
5	rs74439742	16	57059427	C	T	0.168	1.361e-09	-0.0652	0.0108	NLRC5	exonic
Footnotes: Beta: regression coefficient; Chr: chromosome of lead SNP; EA: effect allele; Lead SNP: independent significant SNPs in the locus; Locus: index of genomic risk loci; MAF: minor allele frequency; NEA: non-effect allele; nearestGene: the nearest gene of the SNP based on ANNOVAR annotations; Pos: position of lead SNP based on the human genome build hg19; P-value: the p-value of the associ…

## Sheet: S4
S4.The candidate SNPs associated with β2M in GWMA
Locus	Candidate SNP	Chr	Pos	NEA	EA	MAF	P-vaule	Beta	Se	Lead SNP	r2	nearestGene	Func
1	rs12194442	6	24866495	G	A	0.05666	0.02239	-0.0294	0.0129	rs116272812	0.0513289	FAM65B	intronic
1	rs7738816	6	24906235	G	C	0.06362	0.003594	0.0363	0.0125	rs116272812	0.059149	FAM65B	intronic
1	rs12193223	6	24978511	G	C	0.03777	0.02317	-0.0306	0.0135	rs116272812	0.130879	FAM65B	intronic
1	rs72826361	6	25075717	G	C	0.0835	0.034	0.025	0.0118	rs116272812	0.0760898	CMAHP	intergenic
1	rs12197057	6	25082262	G	T	0.4682	0.0001335	0.0281	0.0074	rs11752825	0.0506162	CMAHP	ncRNA_intronic
1	rs303019	6	25138723	C	T	0.4135	1.906e-05	0.0321	0.0075	rs11752825	0.0532973	CMAHP	ncRNA_exonic
1	rs77042011	6	25204583	G	A	0.03082	5.45e-06	-0.0999	0.022	rs34961555	0.336433	AL590084.1	intergenic
1	rs80331120	6	25204774	G	A	0.03082	5.45e-06	0.0999	0.022	rs34961555	0.336433	AL590084.1	intergenic
1	rs72828704	6	25205149	C	A	0.0835	0.000341	0.0431	0.012	rs116272812	0.108033	AL590084.1	intergenic
1	rs77006546	6	25219582	C	T	0.0338	2.167e-05	-0.0859	0.0202	rs34961555	0.37587	RP11-191A15.4	downstream
1	rs72828713	6	25224051	G	T	0.07356	9.249e-05	0.0475	0.0121	rs116272812	0.142946	RP11-191A15.4	intergenic
1	rs76798435	6	25231495	C	A	0.0338	1.754e-05	-0.0869	0.0202	rs34961555	0.37587	RP11-191A15.4	intergenic
1	rs77914161	6	25233485	C	T	0.0338	4.307e-06	-0.0916	0.0199	rs34961555	0.37587	RP3-522P13.3	intergenic
1	rs77951490	6	25236645	G	A	0.0338	4.237e-06	0.0917	0.0199	rs34961555	0.37587	RP3-522P13.3	intergenic
1	rs115949281	6	25240214	G	A	0.0338	3.343e-06	0.0925	0.0199	rs34961555	0.37587	RP3-522P13.3	intergenic
1	rs76266945	6	25240510	G	A	0.0338	3.329e-06	0.0925	0.0199	rs34961555	0.37587	RP3-522P13.3	intergenic
1	rs138267301	6	25241273	T	A	0.0338	2.713e-06	-0.0932	0.0199	rs34961555	0.37587	RP3-522P13.3	intergenic
1	rs72828723	6	25244076	C	T	0.08052	0.000132	0.0466	0.0122	rs116272812	0.126214	RP3-522P13.3	intergenic
1	rs74548903	6	25245898	C	T	0.0338	4.074e-06	0.0914	0.0198	rs34961555	0.37587	RP3-522P13.3	ncRNA_intronic
1	rs6940230	6	25247120	G	T	0.0338	4.568e-06	0.0909	0.0198	rs34961555	0.37587	RP3-522P13.3	ncRNA_intronic
1	rs74979580	6	25247680	C	T	0.03181	3.648e-06	0.0919	0.0198	rs34961555	0.349517	RP3-522P13.3	ncRNA_intronic
1	rs74983924	6	25248006	C	T	0.0338	4.651e-06	-0.0908	0.0198	rs34961555	0.37587	RP3-522P13.3	ncRNA_intronic
1	rs75672316	6	25250050	G	A	0.0338	4.612e-06	-0.0909	0.0198	rs34961555	0.37587	RP3-522P13.3	ncRNA_intronic
1	rs138739848	6	25250492	C	T	0.0338	4.588e-06	0.0909	0.0198	rs34961555	0.37587	RP3-522P13.3	ncRNA_intronic
1	rs78252389	6	25257530	C	T	0.0338	5.911e-06	0.0882	0.0195	rs34961555	0.37587	RP3-522P13.3	ncRNA_intronic
1	rs116090114	6	25257785	C	T	0.0338	5.859e-06	0.0883	0.0195	rs34961555	0.37587	RP3-522P13.3	ncRNA_intronic
1	rs79249301	6	25260918	C	T	0.0338	5.459e-06	-0.0885	0.0195	rs34961555	0.37587	RP3-522P13.3	ncRNA_intronic
1	rs181058325	6	25314597	G	A	0.05169	1.281e-06	-0.062	0.0128	rs116272812	0.223576	LRRC16A	intronic
1	rs76767979	6	25319900	G	A	0.0825	0.0002298	-0.0439	0.0119	rs116272812	0.148285	LRRC16A	intronic
1	rs73396126	6	25320087	C	T	0.1978	0.0005495	0.0327	0.0095	rs116272812	0.066019	LRRC16A	intronic
1	rs4712908	6	25320920	C	T	0.3767	1.736e-07	-0.0395	0.0076	rs11752825	0.0559803	LRRC16A	intronic
1	rs55967593	6	25321086	G	A	0.2147	9.739e-05	-0.0345	0.0088	rs116272812	0.0704991	LRRC16A	intronic
1	rs6906812	6	25321318	C	A	0.2147	9.528e-05	0.0345	0.0088	rs116272812	0.0704991	LRRC16A	intronic
1	rs7741580	6	25322191	T	A	0.2147	9.152e-05	0.0346	0.0088	rs116272812	0.0704991	LRRC16A	intronic
1	rs7759879	6	25322196	G	A	0.2147	9.152e-05	0.0346	0.0088	rs116272812	0.0704991	LRRC16A	intronic
1	rs7759796	6	25322301	C	T	0.2147	9.141e-05	0.0346	0.0088	rs116272812	0.0704991	LRRC16A	intronic
1	rs7760067	6	25322347	G	A	0.2147	9.13e-05	0.0346	0.0088	rs116272812	0.0704991	LRRC16A	intronic
1	rs7759828	6	25322420	G	A	0.2147	9.13e-05	-0.0346	0.0088	rs116272812	0.0704991	LRRC16A	intronic
1	rs7760151	6	25322625	C	A	0.2137	9.499e-05	-0.0345	0.0088	rs116272812	0.0644578	LRRC16A	intronic
1	rs7764111	6	25322759	C	A	0.2147	9.109e-05	-0.0346	0.0088	rs116272812	0.0704991	LRRC16A	intronic
1	rs2744301	6	25323143	G	T	0.04374	8.267e-06	0.0828	0.0186	rs34961555	0.350241	LRRC16A	intronic
1	rs2143023	6	25323874	C	T	0.2147	9.476e-05	-0.0345	0.0088	rs116272812	0.0704991	LRRC16A	intronic
1	rs12196702	6	25325611	T	A	0.3757	1.922e-07	-0.0394	0.0076	rs11752825	0.0577056	LRRC16A	intronic
1	rs75302830	6	25326091	G	A	0.07753	0.0009259	0.0398	0.012	rs116272812	0.164992	LRRC16A	intronic
1	rs6927238	6	25326129	C	T	0.2147	0.0001034	-0.0343	0.0088	rs116272812	0.0704991	LRRC16A	intronic
1	rs9393639	6	25327161	G	T	0.2157	0.0001079	0.0342	0.0088	rs116272812	0.0727049	LRRC16A	intronic
1	rs9366617	6	25327270	C	T	0.2147	0.0001084	-0.0342	0.0088	rs116272812	0.0744968	LRRC16A	intronic
1	rs77088916	6	25327333	T	A	0.07753	0.0008787	0.04	0.012	rs116272812	0.164992	LRRC16A	intronic
1	rs79705097	6	25327417	G	C	0.2147	0.0001091	0.0342	0.0088	rs116272812	0.0744968	LRRC16A	intronic
1	rs2690111	6	25327427	C	T	0.1581	3.331e-05	0.046	0.0111	rs34961555	0.121366	LRRC16A	intronic
1	rs74876368	6	25327471	G	A	0.07753	0.0008793	0.04	0.012	rs116272812	0.164992	LRRC16A	intronic
1	rs9356976	6	25327756	C	T	0.2147	0.000111	-0.0341	0.0088	rs116272812	0.0744968	LRRC16A	intronic
1	rs9366618	6	25327757	G	A	0.2147	0.000111	-0.0341	0.0088	rs116272812	0.0744968	LRRC16A	intronic
1	rs9295655	6	25328153	C	T	0.2157	0.0001115	0.0341	0.0088	rs116272812	0.0767383	LRRC16A	intronic
1	rs76735977	6	25328875	C	T	0.07753	0.0007895	-0.0403	0.012	rs116272812	0.164992	LRRC16A	intronic
1	rs79108775	6	25330116	C	T	0.07753	0.0007007	0.0407	0.012	rs116272812	0.164992	LRRC16A	intronic
1	rs9348672	6	25330208	G	A	0.2137	8.078e-05	-0.0348	0.0088	rs116272812	0.0754487	LRRC16A	intronic
1	rs2690107	6	25330538	C	T	0.2674	4.337e-11	-0.0534	0.0081	rs34961555	0.0664532	LRRC16A	intronic
1	rs7769912	6	25331237	G	A	0.1004	0.0003662	-0.0382	0.0107	rs116272812	0.162169	LRRC16A	intronic
1	rs7752550	6	25331455	G	T	0.1541	0.00904	-0.0279	0.0107	rs116272812	0.0632497	LRRC16A	intronic
1	rs7770388	6	25331472	C	A	0.1541	0.009345	-0.0278	0.0107	rs116272812	0.0632497	LRRC16A	intronic
1	rs7746606	6	25331894	G	A	0.1551	0.001162	0.0346	0.0106	rs116272812	0.0621586	LRRC16A	intronic
1	rs7746360	6	25331928	G	C	0.1551	0.001228	-0.0344	0.0106	rs116272812	0.0621586	LRRC16A	intronic
1	rs12192665	6	25332130	C	T	0.1551	0.001231	0.0344	0.0106	rs116272812	0.0621586	LRRC16A	intronic
1	rs12192812	6	25332211	G	A	0.1551	0.001232	0.0344	0.0106	rs116272812	0.0621586	LRRC16A	intronic
1	rs79462418	6	25332434	G	A	0.07356	0.0003685	-0.0436	0.0122	rs116272812	0.189823	LRRC16A	intronic
1	rs12192951	6	25332605	C	T	0.1551	0.001161	0.0346	0.0106	rs116272812	0.0621586	LRRC16A	intronic
1	rs12207748	6	25332910	G	A	0.1561	0.001146	-0.0346	0.0106	rs116272812	0.0610821	LRRC16A	intronic
1	rs5009712	6	25333071	G	A	0.1561	0.00147	0.0339	0.0106	rs116272812	0.0610821	LRRC16A	intronic
1	rs5009711	6	25333090	C	T	0.1561	0.001477	0.0339	0.0107	rs116272812	0.0610821	LRRC16A	intronic
1	rs74988699	6	25333236	C	T	0.07455	0.0003783	0.0435	0.0122	rs116272812	0.185795	LRRC16A	intronic
1	rs34247480	6	25333436	T	A	0.1561	0.001479	0.0339	0.0107	rs116272812	0.0610821	LRRC16A	intronic
1	rs71555189	6	25333508	C	T	0.1561	0.001479	0.0339	0.0107	rs116272812	0.0610821	LRRC16A	intronic
1	rs71555190	6	25333665	G	A	0.1561	0.00137	0.0342	0.0107	rs116272812	0.0610821	LRRC16A	intronic
1	rs71555191	6	25333668	G	C	0.1561	0.00137	0.0342	0.0107	rs116272812	0.0610821	LRRC16A	intronic
1	rs71555192	6	25333679	T	A	0.1561	0.001374	0.0342	0.0107	rs116272812	0.0610821	LRRC16A	intronic
1	rs71555193	6	25333699	C	T	0.1561	0.001527	0.0338	0.0107	rs116272812	0.0610821	LRRC16A	intronic
1	rs71555194	6	25333733	G	C	0.1561	0.001479	-0.0339	0.0107	rs116272812	0.0610821	LRRC16A	intronic
1	rs10456321	6	25334038	C	T	0.1561	0.001479	-0.0338	0.0106	rs116272812	0.0610821	LRRC16A	intronic
1	rs12196438	6	25334241	C	T	0.1561	0.001466	0.0338	0.0106	rs116272812	0.0610821	LRRC16A	intronic
1	rs7762537	6	25334967	C	A	0.1978	0.002121	-0.0257	0.0084	rs116272812	0.0848537	LRRC16A	intronic
1	rs7763072	6	25335053	G	T	0.07356	0.0003699	0.0436	0.0122	rs116272812	0.189823	LRRC16A	intronic
1	rs7762821	6	25335094	G	C	0.1978	0.002269	-0.0255	0.0084	rs116272812	0.0848537	LRRC16A	intronic
1	rs55896906	6	25335621	G	A	0.1978	0.0021	0.0257	0.0084	rs116272812	0.0848537	LRRC16A	intronic
1	rs78308047	6	25335967	G	A	0.07356	0.0002266	0.0452	0.0123	rs116272812	0.179916	LRRC16A	intronic
1	rs77733631	6	25336829	C	T	0.07058	6.118e-05	-0.0494	0.0123	rs116272812	0.182036	LRRC16A	intronic
1	rs76497563	6	25339016	C	A	0.07058	5.788e-05	-0.0495	0.0123	rs116272812	0.182036	LRRC16A	intronic
1	rs78003939	6	25339141	C	T	0.07058	5.788e-05	-0.0495	0.0123	rs116272812	0.182036	LRRC16A	intronic
1	rs74813022	6	25342548	C	T	0.06958	5.505e-05	0.0497	0.0123	rs116272812	0.186168	LRRC16A	intronic
1	rs75784835	6	25343245	C	T	0.1083	6.304e-06	0.0485	0.0107	rs116272812	0.138328	LRRC16A	intronic
1	rs940404	6	25343444	T	A	0.04374	8.045e-07	0.0855	0.0173	rs34961555	0.372254	LRRC16A	intronic
1	rs940403	6	25343505	G	C	0.2584	5.979e-05	-0.0334	0.0083	rs34961555	0.0705754	LRRC16A	intronic
1	rs77509878	6	25343741	G	A	0.07256	0.0001011	-0.0492	0.0126	rs116272812	0.169377	LRRC16A	intronic
1	rs79917354	6	25343771	G	A	0.07157	0.0001151	0.0487	0.0126	rs116272812	0.173301	LRRC16A	intronic
1	rs78839652	6	25344487	T	A	0.06859	0.0001703	0.0475	0.0126	rs116272812	0.185735	LRRC16A	intronic
1	rs115103534	6	25344680	C	T	0.06859	0.0001703	0.0475	0.0126	rs116272812	0.185735	LRRC16A	intronic
1	rs115862270	6	25344734	T	A	0.06859	0.0001703	0.0475	0.0126	rs116272812	0.185735	LRRC16A	intronic
1	rs79693813	6	25345251	G	T	0.06859	0.0001703	0.0475	0.0126	rs116272812	0.185735	LRRC16A	intronic
1	rs77436908	6	25345356	G	A	0.06859	0.0001703	0.0475	0.0126	rs116272812	0.185735	LRRC16A	intronic
1	rs79840009	6	25345558	G	A	0.06859	0.0001703	0.0475	0.0126	rs116272812	0.185735	LRRC16A	intronic
1	rs142634419	6	25345974	G	A	0.06859	0.0001703	-0.0475	0.0126	rs116272812	0.185735	LRRC16A	intronic
1	rs116626667	6	25346414	G	A	0.06859	0.0001703	0.0475	0.0126	rs116272812	0.185735	LRRC16A	intronic
1	rs2690097	6	25346742	C	T	0.2356	0.001594	-0.028	0.0089	rs34961555	0.0661565	LRRC16A	intronic
1	rs6456671	6	25347646	G	T	0.08052	0.0001705	-0.0475	0.0126	rs116272812	0.141409	LRRC16A	intronic
1	rs74412351	6	25347728	C	T	0.06958	0.0001809	-0.0474	0.0127	rs116272812	0.181476	LRRC16A	intronic
1	rs79118127	6	25348062	C	T	0.06958	0.0001795	0.0474	0.0127	rs116272812	0.181476	LRRC16A	intronic
1	rs9986608	6	25348377	C	T	0.07952	0.0001694	-0.0475	0.0126	rs116272812	0.144603	LRRC16A	intronic
1	rs9986335	6	25348399	G	A	0.07952	0.0001694	-0.0475	0.0126	rs116272812	0.144603	LRRC16A	intronic
1	rs59821513	6	25348490	C	A	0.07058	0.000168	-0.0476	0.0127	rs116272812	0.177333	LRRC16A	intronic
1	rs116790746	6	25348745	C	T	0.07058	0.00021	0.047	0.0127	rs116272812	0.172191	LRRC16A	intronic
1	rs148635052	6	25348753	G	T	0.07058	0.0002082	-0.047	0.0127	rs116272812	0.172191	LRRC16A	intronic
1	rs112268831	6	25348760	C	T	0.08052	0.000198	-0.0471	0.0127	rs116272812	0.137686	LRRC16A	intronic
1	rs76546740	6	25349053	G	A	0.06859	0.0001984	-0.0472	0.0127	rs116272812	0.185735	LRRC16A	intronic
1	rs76725563	6	25349257	C	A	0.06859	0.0001984	-0.0472	0.0127	rs116272812	0.185735	LRRC16A	intronic
1	rs73399971	6	25349436	C	T	0.07952	0.0001705	-0.0475	0.0126	rs116272812	0.144603	LRRC16A	intronic
1	rs77482574	6	25349651	G	A	0.06958	0.0001809	0.0474	0.0127	rs116272812	0.181476	LRRC16A	intronic
1	rs7750545	6	25349996	G	T	0.07455	0.000149	0.048	0.0126	rs116272812	0.161835	LRRC16A	intronic
1	rs145655407	6	25350157	G	A	0.06859	0.0001984	-0.0472	0.0127	rs116272812	0.185735	LRRC16A	intronic
1	rs76537146	6	25350708	T	A	0.06958	0.0001809	0.0474	0.0127	rs116272812	0.181476	LRRC16A	intronic
1	rs77192487	6	25350760	G	A	0.06859	0.0001984	0.0472	0.0127	rs116272812	0.185735	LRRC16A	intronic
1	rs11967836	6	25352637	C	T	0.07952	0.0001705	-0.0475	0.0126	rs116272812	0.144603	LRRC16A	intronic
1	rs115639976	6	25353334	G	A	0.06958	0.0001795	0.0474	0.0127	rs116272812	0.181476	LRRC16A	intronic
1	rs1883392	6	25354122	G	T	0.06958	0.0001795	0.0474	0.0127	rs116272812	0.181476	LRRC16A	intronic
1	rs79609187	6	25354424	G	A	0.06958	0.0001795	0.0474	0.0127	rs116272812	0.181476	LRRC16A	intronic
1	rs75352650	6	25354449	G	A	0.07058	0.0001795	0.0474	0.0127	rs116272812	0.177333	LRRC16A	intronic
1	rs7748771	6	25355099	G	A	0.06958	0.0001795	-0.0474	0.0127	rs116272812	0.181476	LRRC16A	intronic
1	rs7749494	6	25355304	G	A	0.06958	0.0001795	0.0474	0.0127	rs116272812	0.181476	LRRC16A	intronic
1	rs9461142	6	25355743	C	T	0.07952	0.0001705	-0.0475	0.0126	rs116272812	0.144603	LRRC16A	intronic
1	rs140916016	6	25357564	G	C	0.06859	0.0001984	-0.0472	0.0127	rs116272812	0.185735	LRRC16A	intronic
1	rs79441875	6	25357636	C	T	0.06859	0.0001984	0.0472	0.0127	rs116272812	0.185735	LRRC16A	intronic
1	rs56930318	6	25357671	G	A	0.07952	0.0001705	-0.0475	0.0126	rs116272812	0.144603	LRRC16A	intronic
1	rs80112394	6	25358611	G	A	0.06958	0.0001809	-0.0474	0.0127	rs116272812	0.181476	LRRC16A	intronic
1	rs73383424	6	25361120	C	A	0.07356	0.0001361	0.0483	0.0127	rs116272812	0.165556	LRRC16A	intronic
1	rs57899991	6	25363132	G	A	0.07853	0.0001621	-0.0477	0.0127	rs116272812	0.147877	LRRC16A	intronic
1	rs60982159	6	25363156	C	T	0.07356	0.0001549	-0.0478	0.0126	rs116272812	0.165556	LRRC16A	intronic
1	rs79225889	6	25363472	G	C	0.06859	0.0001971	-0.0472	0.0127	rs116272812	0.185735	LRRC16A	intronic
1	rs76300007	6	25363553	G	A	0.06859	0.0001971	-0.0472	0.0127	rs116272812	0.185735	LRRC16A	intronic
1	rs76119492	6	25364266	C	T	0.07157	0.0001676	-0.0477	0.0127	rs116272812	0.173301	LRRC16A	intronic
1	rs80161994	6	25364331	G	A	0.07555	0.000219	-0.0467	0.0126	rs116272812	0.15821	LRRC16A	intronic
1	rs78578594	6	25364645	C	T	0.06859	0.0001779	0.0475	0.0127	rs116272812	0.185735	LRRC16A	intronic
1	rs78180012	6	25365072	C	T	0.07555	0.0001997	0.047	0.0126	rs116272812	0.15821	LRRC16A	intronic
1	rs79542694	6	25365099	C	T	0.07555	0.0001997	0.047	0.0126	rs116272812	0.15821	LRRC16A	intronic
1	rs75109273	6	25365131	C	T	0.07555	0.0001997	-0.047	0.0126	rs116272812	0.15821	LRRC16A	intronic
1	rs116418977	6	25365888	C	T	0.04374	5.543e-07	0.0865	0.0173	rs34961555	0.372254	LRRC16A	intronic
1	rs115869907	6	25365901	C	A	0.0666	0.0002047	0.0469	0.0126	rs116272812	0.194621	LRRC16A	intronic
1	rs78811054	6	25367440	C	T	0.07356	0.0002044	-0.0469	0.0126	rs116272812	0.165556	LRRC16A	intronic
1	rs77925174	6	25368194	G	T	0.07356	0.0002038	0.0469	0.0126	rs116272812	0.165556	LRRC16A	intronic
1	rs75238515	6	25368495	C	T	0.07356	0.0002041	-0.0469	0.0126	rs116272812	0.165556	LRRC16A	intronic
1	rs76619442	6	25368712	G	A	0.07356	0.0002044	0.0469	0.0126	rs116272812	0.165556	LRRC16A	intronic
1	rs77693901	6	25368876	T	A	0.07356	0.0002049	-0.0469	0.0126	rs116272812	0.165556	LRRC16A	intronic
1	rs77483728	6	25369256	G	A	0.07356	0.000207	-0.0469	0.0126	rs116272812	0.165556	LRRC16A	intronic
1	rs9467477	6	25370066	T	A	0.07256	0.000175	0.0472	0.0126	rs116272812	0.179184	LRRC16A	intronic
1	rs55731467	6	25370509	G	T	0.1332	0.009848	-0.0296	0.0115	rs116272812	0.0778084	LRRC16A	intronic
1	rs78536796	6	25370583	G	A	0.0666	0.0001928	0.0472	0.0126	rs116272812	0.194621	LRRC16A	intronic
1	rs9461146	6	25371044	C	T	0.1332	0.009762	0.0296	0.0114	rs116272812	0.0778084	LRRC16A	intronic
1	rs9461147	6	25371177	C	T	0.1332	0.009762	0.0296	0.0114	rs116272812	0.0778084	LRRC16A	intronic
1	rs62392365	6	25371369	T	A	0.03976	8.33e-07	-0.0857	0.0174	rs34961555	0.408762	LRRC16A	intronic
1	rs58924292	6	25373336	C	T	0.1332	0.009757	-0.0296	0.0114	rs116272812	0.0778084	LRRC16A	intronic
1	rs111722075	6	25374046	C	T	0.1282	0.01049	0.0294	0.0115	rs116272812	0.0852293	LRRC16A	intronic
1	rs1927695	6	25378113	G	A	0.1481	0.01624	-0.0267	0.0111	rs116272812	0.0643785	LRRC16A	intronic
1	rs60556647	6	25382482	C	T	0.1332	0.009797	0.0296	0.0115	rs116272812	0.0778084	LRRC16A	intronic
1	rs58095699	6	25382569	C	T	0.1332	0.009984	0.0295	0.0115	rs116272812	0.0778084	LRRC16A	intronic
1	rs57992726	6	25382743	C	T	0.1332	0.009797	0.0296	0.0115	rs116272812	0.0778084	LRRC16A	intronic
1	rs9467480	6	25382884	C	T	0.1332	0.009797	0.0296	0.0115	rs116272812	0.0778084	LRRC16A	intronic
1	rs115425228	6	25383017	G	A	0.0666	0.0002006	0.047	0.0126	rs116272812	0.194621	LRRC16A	intronic
1	rs9461148	6	25383240	C	T	0.1342	0.009797	-0.0296	0.0115	rs116272812	0.0763927	LRRC16A	intronic
1	rs9461149	6	25383401	G	C	0.1342	0.009797	-0.0296	0.0115	rs116272812	0.0763927	LRRC16A	intronic
1	rs9467481	6	25383435	G	T	0.1342	0.009814	-0.0296	0.0115	rs116272812	0.0763927	LRRC16A	intronic
1	rs73730705	6	25383843	C	T	0.1461	0.01538	-0.0269	0.0111	rs116272812	0.0678163	LRRC16A:RNU6-987P	ncRNA_exonic
1	rs114622824	6	25384231	G	C	0.06958	0.0001646	0.0476	0.0126	rs116272812	0.181476	LRRC16A	intronic
1	rs215011	6	25384361	C	T	0.04473	5.272e-07	0.0867	0.0173	rs34961555	0.3629	LRRC16A	intronic
1	rs79222483	6	25384820	G	A	0.06958	0.0007085	-0.0422	0.0124	rs116272812	0.196454	LRRC16A	intronic
1	rs76118339	6	25385969	G	A	0.06859	0.000668	0.0424	0.0125	rs116272812	0.20087	LRRC16A	intronic
1	rs72830731	6	25387825	T	A	0.1153	0.04951	-0.0221	0.0112	rs116272812	0.0954991	LRRC16A	intronic
1	rs72830743	6	25391293	T	A	0.1153	0.04951	0.0221	0.0112	rs116272812	0.0954991	LRRC16A	intronic
1	rs79248604	6	25391837	G	A	0.06859	0.0006995	0.0422	0.0124	rs116272812	0.20087	LRRC16A	intronic
1	rs74589007	6	25393235	C	T	0.06859	0.000699	0.0422	0.0124	rs116272812	0.20087	LRRC16A	intronic
1	rs17316893	6	25394439	C	T	0.06859	0.0007036	0.0422	0.0124	rs116272812	0.20087	LRRC16A	intronic
1	rs2149227	6	25397289	C	T	0.06859	0.0007036	-0.0422	0.0124	rs116272812	0.20087	LRRC16A	intronic
1	rs17251430	6	25398003	G	A	0.06859	0.0007036	-0.0422	0.0124	rs116272812	0.20087	LRRC16A	intronic
1	rs985984	6	25402179	G	C	0.06958	9.959e-05	-0.0483	0.0124	rs116272812	0.196454	LRRC16A	intronic
1	rs4712930	6	25403707	G	A	0.1272	0.01841	-0.025	0.0106	rs116272812	0.0749336	LRRC16A	intronic
1	rs115235757	6	25404898	C	T	0.06958	0.0001012	0.0482	0.0124	rs116272812	0.196454	LRRC16A	intronic
1	rs79794948	6	25406036	C	T	0.06958	0.0001206	-0.0477	0.0124	rs116272812	0.196454	LRRC16A	intronic
1	rs79665799	6	25408104	G	T	0.06958	0.0001045	-0.0481	0.0124	rs116272812	0.196454	LRRC16A	intronic
1	rs77566124	6	25409010	G	A	0.1074	0.002121	0.033	0.0107	rs116272812	0.106447	LRRC16A	intronic
1	rs73387233	6	25409459	G	A	0.1064	0.001833	0.0334	0.0107	rs116272812	0.108475	LRRC16A	intronic
1	rs927985	6	25412811	G	A	0.1272	0.02564	-0.0259	0.0116	rs34961555	0.191498	LRRC16A	intronic
1	rs1543603	6	25413922	G	A	0.2416	0.006816	0.0246	0.0091	rs11752825	0.0658938	LRRC16A	intronic
1	rs9467504	6	25414325	G	A	0.167	0.00212	0.0281	0.0091	rs11752825	0.383773	LRRC16A	intronic
1	rs72831239	6	25414402	C	A	0.1809	0.0007392	0.031	0.0092	rs11752825	0.429773	LRRC16A	intronic
1	rs72831240	6	25414412	C	T	0.1799	0.0007429	-0.031	0.0092	rs11752825	0.435458	LRRC16A	intronic
1	rs9366622	6	25414537	C	T	0.1382	3.727e-05	0.0484	0.0117	rs34961555	0.189346	LRRC16A	intronic
1	rs12206709	6	25415117	C	A	0.1243	0.0004423	0.0361	0.0103	rs116272812	0.182349	LRRC16A	intronic
1	rs6912017	6	25415701	C	T	0.4066	0.0002755	0.0275	0.0076	rs11752825	0.318485	LRRC16A	intronic
1	rs1410440	6	25415730	C	A	0.4066	0.0002987	0.0275	0.0076	rs11752825	0.318485	LRRC16A	intronic
1	rs11752825	6	25415845	G	A	0.3241	3.828e-08	0.0415	0.0076	rs11752825	1	LRRC16A	intronic
1	rs1410439	6	25416005	G	T	0.4066	0.0003174	-0.0273	0.0076	rs11752825	0.318485	LRRC16A	intronic
1	rs1410438	6	25416055	G	A	0.4076	0.0003058	0.0274	0.0076	rs11752825	0.319921	LRRC16A	intronic
1	rs9467505	6	25416318	C	T	0.1352	9.285e-05	-0.0457	0.0117	rs34961555	0.195257	LRRC16A	intronic
1	rs72831243	6	25416900	T	A	0.3569	0.0003502	-0.0276	0.0077	rs11752825	0.275293	LRRC16A	intronic
1	rs56139105	6	25417112	G	A	0.4056	0.000249	-0.0278	0.0076	rs11752825	0.317054	LRRC16A	intronic
1	rs4712936	6	25417423	G	T	0.05567	6.277e-13	-0.1159	0.0161	rs34961555	0.4674	LRRC16A	intronic
1	rs9461166	6	25417956	G	A	0.4056	0.0001956	-0.0282	0.0076	rs11752825	0.317054	LRRC16A	intronic
1	rs9467506	6	25418257	C	T	0.3678	0.03317	0.0165	0.0078	rs11752825	0.277209	LRRC16A	intronic
1	rs9467507	6	25418453	C	T	0.4056	0.0001988	0.0282	0.0076	rs11752825	0.317054	LRRC16A	intronic
1	rs9461167	6	25418571	C	A	0.4066	0.0001862	-0.0283	0.0076	rs11752825	0.318485	LRRC16A	intronic
1	rs7752195	6	25419094	C	T	0.05567	4.806e-13	0.1165	0.0161	rs34961555	0.484163	LRRC16A	intronic
1	rs12529915	6	25419136	C	T	0.1342	1.103e-05	-0.0442	0.01	rs11752825	0.321883	LRRC16A	intronic
1	rs72831244	6	25419268	G	A	0.4056	0.0002217	0.028	0.0076	rs11752825	0.312097	LRRC16A	intronic
1	rs9295657	6	25419318	G	A	0.1312	7.701e-05	0.0462	0.0117	rs34961555	0.210432	LRRC16A	intronic
1	rs58124843	6	25419358	G	A	0.4056	0.0002926	0.0275	0.0076	rs11752825	0.312097	LRRC16A	intronic
1	rs7757294	6	25419863	C	T	0.331	4.297e-08	0.0414	0.0076	rs11752825	0.95818	LRRC16A	intronic
1	rs7775145	6	25419880	G	A	0.331	4.053e-08	0.0415	0.0076	rs11752825	0.95818	LRRC16A	intronic
1	rs913455	6	25420344	G	C	0.05567	4.778e-13	0.1165	0.0161	rs34961555	0.484163	LRRC16A	exonic
1	rs2076890	6	25420744	G	T	0.1511	0.0005456	0.0355	0.0103	rs116272812	0.143734	LRRC16A	intronic
1	rs7742896	6	25421182	C	T	0.1342	1.526e-05	-0.0434	0.01	rs11752825	0.321883	LRRC16A	intronic
1	rs72831248	6	25421325	C	T	0.1501	0.000523	0.0355	0.0102	rs116272812	0.145691	LRRC16A	intronic
1	rs6921589	6	25422369	C	A	0.1312	7.824e-05	0.0462	0.0117	rs34961555	0.210432	LRRC16A	intronic
1	rs6927091	6	25422961	C	T	0.04672	1.838e-05	0.0865	0.0202	rs116272812	0.301084	LRRC16A	intronic
1	rs35954501	6	25423005	C	T	0.1322	1.31e-05	0.0438	0.01	rs11752825	0.317595	LRRC16A	intronic
1	rs6927530	6	25423088	G	A	0.0497	3.203e-06	0.0901	0.0194	rs116272812	0.275735	LRRC16A	intronic
1	rs9348677	6	25423604	G	A	0.1571	0.008784	-0.0241	0.0092	rs11752825	0.362824	LRRC16A	intronic
1	rs12525978	6	25423733	C	A	0.1322	1.325e-05	0.0437	0.01	rs11752825	0.317595	LRRC16A	intronic
1	rs72831251	6	25423879	C	T	0.0497	3.203e-06	0.0901	0.0194	rs116272812	0.275735	LRRC16A	intronic
1	rs12153885	6	25424003	T	A	0.1521	0.0005002	0.0357	0.0103	rs116272812	0.141803	LRRC16A	intronic
1	rs4632883	6	25424191	G	A	0.05567	4.705e-13	0.1165	0.0161	rs34961555	0.484163	LRRC16A	intronic
1	rs72831253	6	25424210	G	A	0.04672	1.838e-05	0.0865	0.0202	rs116272812	0.301084	LRRC16A	intronic
1	rs2039069	6	25424327	G	A	0.05567	4.695e-13	-0.1165	0.0161	rs34961555	0.484163	LRRC16A	intronic
1	rs2039068	6	25424708	G	A	0.1322	1.43e-05	0.0436	0.01	rs11752825	0.317595	LRRC16A	intronic
1	rs72831254	6	25425256	C	T	0.16	2.983e-05	-0.0407	0.0097	rs116272812	0.129329	LRRC16A	intronic
1	rs7774567	6	25425526	G	A	0.05567	3.806e-13	0.117	0.0161	rs34961555	0.484163	LRRC16A	intronic
1	rs9358856	6	25426768	G	A	0.1511	0.0002903	-0.0348	0.0096	rs11752825	0.346759	LRRC16A	exonic
1	rs72831255	6	25427093	G	T	0.04672	1.87e-05	0.0864	0.0202	rs116272812	0.301084	LRRC16A	intronic
1	rs1304166	6	25427858	C	T	0.1352	4.479e-05	0.04	0.0098	rs116272812	0.164926	LRRC16A	intronic
1	rs62392385	6	25428700	C	T	0.1034	3.153e-05	-0.059	0.0142	rs11752825	0.216095	LRRC16A	intronic
1	rs722086	6	25428954	C	T	0.1809	0.0006489	-0.036	0.0106	rs34961555	0.148705	LRRC16A	intronic
1	rs6456681	6	25429762	C	T	0.3459	0.01013	-0.0198	0.0077	rs11752825	0.219197	LRRC16A	intronic
1	rs55937051	6	25430043	G	A	0.1789	4.288e-05	0.034	0.0083	rs11752825	0.431057	LRRC16A	intronic
1	rs2328887	6	25430149	C	T	0.07654	2.595e-12	0.1106	0.0158	rs34961555	0.356286	LRRC16A	intronic
1	rs9348679	6	25430760	C	T	0.2316	0.02393	-0.0182	0.008	rs11752825	0.26731	LRRC16A	intronic
1	rs12200019	6	25430896	C	T	0.1352	2.292e-05	0.0416	0.0098	rs116272812	0.164926	LRRC16A	intronic
1	rs141741943	6	25431264	G	T	0.02187	0.02905	0.052	0.0238	rs11752825	0.0632259	LRRC16A	intronic
1	rs72831261	6	25431379	C	T	0.1819	3.668e-05	0.0343	0.0083	rs11752825	0.438099	LRRC16A	intronic
1	rs55917698	6	25432530	T	A	0.2038	0.003528	0.0313	0.0107	rs11752825	0.116583	LRRC16A	intronic
1	rs12524673	6	25432769	C	T	0.1024	5.068e-05	-0.0575	0.0142	rs11752825	0.215123	LRRC16A	intronic
1	rs1028886	6	25434470	T	A	0.17	0.01841	-0.0255	0.0108	rs11752825	0.0687983	LRRC16A	intronic
1	rs1028885	6	25434518	G	A	0.2336	0.003033	-0.0275	0.0093	rs11752825	0.143913	LRRC16A	intronic
1	rs41271809	6	25435524	C	T	0.06859	8.044e-05	-0.0771	0.0195	rs116272812	0.185735	LRRC16A:snoU13	ncRNA_exonic
1	rs9461170	6	25436325	G	A	0.17	0.01559	-0.0263	0.0109	rs11752825	0.0687983	LRRC16A	intronic
1	rs9467516	6	25437706	T	A	0.169	0.0183	0.0256	0.0109	rs11752825	0.0670151	LRRC16A	intronic
1	rs6900224	6	25437986	C	T	0.2336	0.005784	-0.0257	0.0093	rs11752825	0.141611	LRRC16A	intronic
1	rs9467517	6	25438421	C	T	0.163	0.01776	0.0259	0.0109	rs11752825	0.0632875	LRRC16A	intronic
1	rs11751754	6	25439155	C	A	0.1034	2.876e-05	0.0584	0.014	rs11752825	0.216095	LRRC16A	intronic
1	rs145146618	6	25441851	G	A	0.06561	0.008645	-0.0556	0.0212	rs11752825	0.129496	LRRC16A	intronic
1	rs6918354	6	25444614	T	A	0.2575	0.006883	0.0238	0.0088	rs11752825	0.140984	LRRC16A	intronic
1	rs72831274	6	25447517	C	A	0.06461	0.0001134	0.0754	0.0195	rs116272812	0.193088	LRRC16A	intronic
1	rs4712938	6	25449269	C	T	0.2286	0.006444	0.0253	0.0093	rs11752825	0.1348	LRRC16A	intronic
1	rs9295661	6	25450026	C	A	0.05666	2.097e-13	-0.1184	0.0161	rs34961555	0.521263	LRRC16A	intronic
1	rs59921765	6	25451540	G	A	0.0666	0.008349	-0.0574	0.0217	rs116272812	0.194621	LRRC16A	intronic
1	rs116272812	6	25452783	C	T	0.1093	5.057e-11	-0.0745	0.0113	rs116272812	1	LRRC16A	intronic
1	rs74662487	6	25453057	G	A	0.1093	5.068e-11	-0.0745	0.0113	rs116272812	1	LRRC16A	intronic
1	rs10498725	6	25455015	C	T	0.163	7.29e-08	0.054	0.01	rs116272812	0.620757	LRRC16A	intronic
1	rs62392389	6	25455419	G	A	0.07654	2.108e-05	-0.0793	0.0186	rs11752825	0.129578	LRRC16A	intronic
1	rs55946641	6	25456913	C	T	0.1859	1.657e-07	0.049	0.0094	rs116272812	0.540156	LRRC16A	intronic
1	rs1328262	6	25458217	C	T	0.2674	0.04295	-0.0162	0.008	rs34961555	0.0632559	LRRC16A	intronic
1	rs74335029	6	25460932	C	A	0.2058	0.04351	0.0197	0.0097	rs11752825	0.0567339	LRRC16A	intronic
1	rs301401	6	25461868	G	A	0.1909	8.683e-08	-0.05	0.0094	rs116272812	0.532337	LRRC16A	intronic
1	rs4320355	6	25462824	C	T	0.2843	0.01628	0.0188	0.0078	rs34961555	0.0604437	LRRC16A	intronic
1	rs301398	6	25464339	C	T	0.161	7.461e-08	0.0538	0.01	rs116272812	0.6166	LRRC16A	intronic
1	rs301397	6	25464492	C	T	0.2903	0.01387	0.0193	0.0079	rs34961555	0.0598975	LRRC16A	intronic
1	rs79606827	6	25466589	C	T	0.06759	0.02158	-0.0417	0.0181	rs11752825	0.0893384	LRRC16A	intronic
1	rs912449	6	25467522	G	A	0.164	2.205e-07	0.0513	0.0099	rs116272812	0.60779	LRRC16A	intronic
1	rs2769703	6	25468825	G	A	0.2445	0.002518	-0.0247	0.0082	rs34961555	0.0752743	LRRC16A	intronic
1	rs16890640	6	25469331	T	A	0.2117	0.04607	-0.0193	0.0097	rs11752825	0.05989	LRRC16A	intronic
1	rs9393646	6	25472787	G	A	0.1561	8.997e-05	-0.0354	0.009	rs11752825	0.249158	LRRC16A	intronic
1	rs384340	6	25473413	G	A	0.34	0.01054	-0.0206	0.0081	rs116272812	0.232605	LRRC16A	intronic
1	rs74760108	6	25473784	G	A	0.1551	7.197e-05	0.0359	0.009	rs11752825	0.247765	LRRC16A	intronic
1	rs396554	6	25475825	C	T	0.163	3.008e-07	0.0511	0.01	rs116272812	0.60791	LRRC16A	intronic
1	rs451413	6	25475826	G	A	0.164	3.459e-07	0.0509	0.01	rs116272812	0.603632	LRRC16A	intronic
1	rs395935	6	25475989	C	A	0.164	3.753e-07	0.0507	0.01	rs116272812	0.603632	LRRC16A	intronic
1	rs80123984	6	25476250	G	A	0.1581	7.04e-05	-0.036	0.009	rs11752825	0.254178	LRRC16A	intronic
1	rs72839015	6	25476552	C	A	0.164	1.323e-06	0.048	0.0099	rs116272812	0.603632	LRRC16A	intronic
1	rs11756844	6	25476718	C	T	0.2485	0.0001477	-0.033	0.0087	rs116272812	0.36686	LRRC16A	intronic
1	rs139984975	6	25477129	G	C	0.1571	6.089e-05	0.0363	0.0091	rs11752825	0.25277	LRRC16A	intronic
1	rs396050	6	25479799	C	T	0.2465	0.002878	0.0244	0.0082	rs34961555	0.0698648	LRRC16A	intronic
1	rs9379770	6	25485838	G	T	0.1213	0.01909	0.0244	0.0104	rs11752825	0.214076	LRRC16A	intronic
1	rs13217797	6	25486014	C	T	0.2475	0.00618	-0.0239	0.0087	rs34961555	0.110624	LRRC16A	intronic
1	rs10498727	6	25486154	C	T	0.1551	0.0005005	-0.0324	0.0093	rs11752825	0.0673663	LRRC16A	intronic
1	rs9295663	6	25486800	C	T	0.2445	0.004012	-0.0251	0.0087	rs34961555	0.115429	LRRC16A	intronic
1	rs16890653	6	25487525	C	T	0.1312	0.001577	0.0319	0.0101	rs11752825	0.187156	LRRC16A	intronic
1	rs2274089	6	25488583	C	T	0.07654	3.68e-05	0.0515	0.0125	rs116272812	0.479728	LRRC16A	intronic
1	rs17318575	6	25493238	G	C	0.07654	2.568e-05	-0.0519	0.0123	rs116272812	0.479728	LRRC16A	intronic
1	rs9467527	6	25494110	C	T	0.1581	0.0002898	0.0335	0.0092	rs11752825	0.060871	LRRC16A	intronic
1	rs9393647	6	25494796	G	A	0.1272	0.001157	-0.0329	0.0101	rs11752825	0.19718	LRRC16A	intronic
1	rs7760799	6	25499895	C	T	0.1262	0.001538	-0.0321	0.0101	rs11752825	0.201847	LRRC16A	intronic
1	rs7743652	6	25502076	G	A	0.2545	0.003299	0.0253	0.0086	rs34961555	0.107539	LRRC16A	intronic
1	rs9358859	6	25503851	C	T	0.1282	0.003138	0.0298	0.0101	rs11752825	0.198354	LRRC16A	intronic
1	rs35789010	6	25514179	G	A	0.0497	6.634e-13	0.1209	0.0168	rs34961555	0.605351	LRRC16A	intronic
1	rs9379771	6	25517372	C	T	0.1362	0.000392	-0.0353	0.01	rs11752825	0.179107	LRRC16A	intronic
1	rs10946784	6	25517889	G	A	0.1412	0.0009698	0.0327	0.0099	rs11752825	0.176929	LRRC16A	intronic
1	rs9393648	6	25519272	G	T	0.1372	0.0008003	0.0334	0.01	rs11752825	0.175006	LRRC16A	intronic
1	rs12665641	6	25519901	C	T	0.1412	0.0005089	-0.0346	0.01	rs11752825	0.176929	LRRC16A	intronic
1	rs9356979	6	25525078	G	A	0.1441	0.0004212	0.0351	0.01	rs11752825	0.169965	LRRC16A	intronic
1	rs9366625	6	25525329	G	A	0.1441	0.0005587	0.0343	0.01	rs11752825	0.169965	LRRC16A	intronic
1	rs149359690	6	25526319	C	T	0.06859	1.508e-07	0.0667	0.0127	rs116272812	0.450233	LRRC16A	intronic
1	rs214051	6	25526556	G	A	0.4702	0.004182	-0.021	0.0073	rs11752825	0.106575	LRRC16A	intronic
1	rs214053	6	25527963	C	T	0.4433	0.001593	-0.0233	0.0074	rs11752825	0.1136	LRRC16A	intronic
1	rs6913974	6	25528550	G	A	0.4433	0.002456	0.0224	0.0074	rs11752825	0.1136	LRRC16A	intronic
1	rs214056	6	25530084	G	C	0.4433	0.001674	0.0232	0.0074	rs11752825	0.1136	LRRC16A	intronic
1	rs9393649	6	25530569	C	T	0.166	0.000281	-0.0332	0.0091	rs11752825	0.163143	LRRC16A	intronic
1	rs214057	6	25531133	C	T	0.4205	0.005417	-0.0208	0.0075	rs11752825	0.100641	LRRC16A	intronic
1	rs214058	6	25531368	G	A	0.4205	0.005417	0.0208	0.0075	rs11752825	0.100641	LRRC16A	intronic
1	rs9348683	6	25533327	C	T	0.162	0.0002201	-0.0338	0.0092	rs11752825	0.165271	LRRC16A	intronic
1	rs12526480	6	25533534	G	T	0.3221	0.01791	-0.0185	0.0078	rs11752825	0.101888	LRRC16A	intronic
1	rs77244967	6	25536591	C	A	0.1083	3.73e-05	-0.0454	0.011	rs116272812	0.327905	LRRC16A	intronic
1	rs214059	6	25536937	C	T	0.4423	0.001817	0.023	0.0074	rs11752825	0.11428	LRRC16A	intronic
1	rs214060	6	25537194	C	T	0.4423	0.001835	0.023	0.0074	rs11752825	0.11428	LRRC16A	intronic
1	rs6935799	6	25537384	G	A	0.167	0.0002651	0.0333	0.0091	rs11752825	0.164417	LRRC16A	intronic
1	rs212934	6	25537934	C	T	0.3976	0.03771	-0.0154	0.0074	rs11752825	0.144081	LRRC16A	intronic
1	rs79580305	6	25538447	G	C	0.1083	0.0001009	-0.0427	0.011	rs116272812	0.327905	LRRC16A	intronic
1	rs214064	6	25540718	C	T	0.1402	0.002314	0.0301	0.0099	rs11752825	0.0768519	LRRC16A	intronic
1	rs214065	6	25540927	G	A	0.4195	0.005693	0.0206	0.0074	rs11752825	0.101333	LRRC16A	intronic
1	rs1206523	6	25543721	G	A	0.4433	0.001885	-0.023	0.0074	rs11752825	0.1136	LRRC16A	intronic
1	rs115074093	6	25543913	G	T	0.06859	2.077e-07	-0.0653	0.0126	rs116272812	0.450233	LRRC16A	intronic
1	rs431659	6	25545151	C	A	0.4433	0.001896	-0.023	0.0074	rs11752825	0.1136	LRRC16A	intronic
1	rs394201	6	25546029	G	A	0.4453	0.001872	-0.023	0.0074	rs11752825	0.115167	LRRC16A	intronic
1	rs530145	6	25546801	G	A	0.3936	0.03728	-0.0154	0.0074	rs11752825	0.144695	LRRC16A	intronic
1	rs452447	6	25547240	G	A	0.4453	0.001857	0.023	0.0074	rs11752825	0.115167	LRRC16A	intronic
1	rs441460	6	25548288	G	A	0.4433	0.001857	0.023	0.0074	rs11752825	0.1136	LRRC16A	intronic
1	rs112430397	6	25548317	C	A	0.01789	0.0003728	0.111	0.0312	rs111568057	0.0783943	LRRC16A	intronic
1	rs368638	6	25548573	G	A	0.4453	0.001839	-0.023	0.0074	rs11752825	0.115167	LRRC16A	intronic
1	rs454095	6	25549050	G	C	0.4443	0.001824	0.023	0.0074	rs11752825	0.112922	LRRC16A	intronic
1	rs118855	6	25551882	T	A	0.4443	0.001626	0.0233	0.0074	rs11752825	0.110908	LRRC16A	intronic
1	rs2072848	6	25553712	G	T	0.16	0.0002016	-0.034	0.0092	rs11752825	0.162748	LRRC16A	intronic
1	rs214048	6	25553716	G	A	0.4453	0.001601	0.0233	0.0074	rs11752825	0.112246	LRRC16A	intronic
1	rs2072849	6	25554148	G	T	0.164	0.0002492	0.0335	0.0091	rs11752825	0.160614	LRRC16A	intronic
1	rs78975171	6	25554911	C	T	0.07952	0.0001583	0.0479	0.0127	rs116272812	0.456105	LRRC16A	intronic
1	rs9356980	6	25558426	G	A	0.167	0.0002575	0.0334	0.0091	rs11752825	0.155192	LRRC16A	intronic
1	rs214054	6	25559898	G	A	0.4443	0.001634	-0.0233	0.0074	rs11752825	0.110908	LRRC16A	intronic
1	rs3827505	6	25561914	C	T	0.167	0.0002548	0.0335	0.0091	rs11752825	0.155192	LRRC16A	intronic
1	rs7776417	6	25566022	G	A	0.165	0.0002492	-0.0335	0.0091	rs11752825	0.157177	LRRC16A	intronic
1	rs7738571	6	25566503	C	T	0.164	0.0002465	-0.0335	0.0092	rs11752825	0.160614	LRRC16A	intronic
1	rs3804127	6	25568117	C	A	0.163	0.0003913	0.0323	0.0091	rs11752825	0.159361	LRRC16A	intronic
1	rs3804126	6	25568581	G	A	0.164	0.0003938	-0.0323	0.0091	rs11752825	0.160614	LRRC16A	intronic
1	rs3804125	6	25568616	G	A	0.164	0.0004212	-0.0321	0.0091	rs11752825	0.160614	LRRC16A	intronic
1	rs3804124	6	25568942	C	T	0.164	0.0003988	0.0323	0.0091	rs11752825	0.160614	LRRC16A	intronic
1	rs12663643	6	25571333	G	T	0.164	0.0003729	0.0325	0.0091	rs11752825	0.160614	LRRC16A	intronic
1	rs9356981	6	25572729	G	C	0.164	0.0003909	-0.0323	0.0091	rs11752825	0.160614	LRRC16A	intronic
1	rs9379772	6	25573168	C	A	0.165	0.0004109	0.0322	0.0091	rs11752825	0.15955	LRRC16A	intronic
1	rs3804123	6	25576377	C	T	0.327	3.484e-05	-0.032	0.0077	rs11752825	0.0759565	LRRC16A	intronic
1	rs75580845	6	25578433	C	T	0.06262	5.505e-07	-0.067	0.0134	rs116272812	0.402778	LRRC16A	intronic
1	rs1022492	6	25579176	G	T	0.165	0.0004135	0.0322	0.0091	rs11752825	0.15955	LRRC16A	intronic
1	rs3804122	6	25579846	G	A	0.329	3.9e-05	0.0317	0.0077	rs11752825	0.0747164	LRRC16A	intronic
1	rs79681349	6	25582712	G	C	0.06759	4.234e-07	-0.0666	0.0132	rs116272812	0.442653	LRRC16A	intronic
1	rs13192159	6	25584168	C	T	0.163	0.0004084	-0.0322	0.0091	rs11752825	0.16173	LRRC16A	intronic
1	rs78341453	6	25584831	G	T	0.1074	0.0001402	-0.0431	0.0113	rs116272812	0.332315	LRRC16A	intronic
1	rs75865451	6	25588285	G	A	0.07853	4.938e-05	0.0517	0.0128	rs116272812	0.463792	LRRC16A	intronic
1	rs13212936	6	25588815	C	T	0.0835	6.518e-11	0.1033	0.0158	rs34961555	0.386893	LRRC16A	intronic
1	rs7767930	6	25589592	G	A	0.164	0.0004296	-0.0321	0.0091	rs11752825	0.162996	LRRC16A	intronic
1	rs9356983	6	25590098	G	A	0.164	0.0004296	0.0321	0.0091	rs11752825	0.162996	LRRC16A	intronic
1	rs17492120	6	25590311	C	T	0.1044	0.0001688	0.0423	0.0112	rs116272812	0.334386	LRRC16A	intronic
1	rs75063949	6	25591041	G	C	0.1143	0.0004543	-0.0393	0.0112	rs116272812	0.296037	LRRC16A	intronic
1	rs3804120	6	25592547	G	T	0.164	0.0006455	0.0311	0.0091	rs11752825	0.162996	LRRC16A	intronic
1	rs9295665	6	25594379	C	T	0.164	0.0004291	-0.0321	0.0091	rs11752825	0.162996	LRRC16A	intronic
1	rs9393650	6	25597517	T	A	0.164	0.0004519	-0.032	0.0091	rs11752825	0.162996	LRRC16A	intronic
1	rs3788992	6	25599220	G	A	0.1889	0.001667	0.0276	0.0088	rs11752825	0.123874	LRRC16A	intronic
1	rs77346695	6	25600233	G	A	0.1074	0.0004942	-0.0391	0.0112	rs116272812	0.332315	LRRC16A	intronic
1	rs41271823	6	25601089	C	T	0.1083	0.0005207	-0.0389	0.0112	rs116272812	0.327905	LRRC16A	intronic
1	rs7747371	6	25603102	G	A	0.0825	7.108e-05	0.0509	0.0128	rs116272812	0.448968	LRRC16A	intronic
1	rs114891703	6	25604193	C	A	0.08052	2.04e-05	0.0548	0.0129	rs116272812	0.448596	LRRC16A	intronic
1	rs1980453	6	25605918	C	T	0.2555	0.01587	-0.0203	0.0084	rs34961555	0.0859253	LRRC16A	intronic
1	rs2272824	6	25610615	G	A	0.167	0.0005721	0.0313	0.0091	rs11752825	0.162045	LRRC16A	intronic
1	rs75080831	6	25611826	G	A	0.08151	7.138e-05	-0.0509	0.0128	rs116272812	0.456327	LRRC16A	intronic
1	rs3804103	6	25617291	G	A	0.08449	0.0001058	0.0497	0.0128	rs116272812	0.43474	LRRC16A	intronic
1	rs78151190	6	25619007	C	A	0.1064	0.0001139	-0.0438	0.0113	rs116272812	0.325405	LRRC16A	intronic
1	rs3747526	6	25619581	C	A	0.167	0.0005762	-0.0312	0.0091	rs11752825	0.159694	LRRC16A	intronic
1	rs7739227	6	25621118	C	T	0.171	5.941e-05	-0.0366	0.0091	rs11752825	0.147017	LRRC16A	downstream
1	rs2281073	6	25622558	G	A	0.3012	5.578e-05	0.0319	0.0079	rs34961555	0.0648924	LRRC16A	intergenic
1	rs7765813	6	25624395	G	T	0.07753	2.592e-05	0.0544	0.0129	rs116272812	0.428788	LRRC16A	intergenic
1	rs1980448	6	25626639	G	A	0.3002	5.456e-05	0.032	0.0079	rs34961555	0.0653931	LRRC16A	intergenic
1	rs990849	6	25628252	G	C	0.1402	0.02203	0.0227	0.0099	rs11752825	0.0541634	LRRC16A	intergenic
1	rs990850	6	25628511	G	A	0.07555	2.592e-05	0.0544	0.0129	rs116272812	0.422499	LRRC16A	intergenic
1	rs1980449	6	25629658	C	T	0.331	4.684e-05	0.0316	0.0078	rs34961555	0.053449	LRRC16A	intergenic
1	rs2072845	6	25632153	T	A	0.1759	5.426e-05	0.0369	0.0091	rs11752825	0.127802	LRRC16A	intergenic
1	rs62393683	6	25633432	C	T	0.1779	0.01037	0.0245	0.0096	rs116272812	0.231033	LRRC16A	intergenic
1	rs16890880	6	25637208	C	T	0.173	8.116e-05	0.036	0.0091	rs11752825	0.12779	SCGN	intergenic
1	rs4588684	6	25638067	G	A	0.17	7.749e-05	-0.0362	0.0092	rs11752825	0.132567	SCGN	intergenic
1	rs9467545	6	25638464	T	A	0.1421	0.0006672	-0.0349	0.0103	rs116272812	0.223756	SCGN	intergenic
1	rs932316	6	25641200	C	T	0.1759	0.01104	-0.0242	0.0095	rs116272812	0.235274	SCGN	intergenic
1	rs2281074	6	25641865	C	A	0.1779	0.01081	0.0243	0.0095	rs116272812	0.231033	SCGN	intergenic
1	rs1321250	6	25642244	C	T	0.175	0.0102	-0.0245	0.0095	rs116272812	0.237426	SCGN	intergenic
1	rs9358865	6	25642991	C	A	0.172	8.178e-05	-0.036	0.0091	rs11752825	0.130748	SCGN	intergenic
1	rs1406924	6	25645004	G	A	0.169	7.721e-05	-0.0362	0.0092	rs11752825	0.135606	SCGN	intergenic
1	rs909664	6	25646002	C	A	0.1372	0.01601	-0.0254	0.0105	rs11752825	0.05462	SCGN	intergenic
1	rs6932016	6	25646943	G	A	0.172	7.995e-05	-0.0361	0.0092	rs11752825	0.130748	SCGN	intergenic
1	rs1883258	6	25650159	G	T	0.3688	0.006749	0.0206	0.0076	rs11752825	0.0742219	SCGN	intergenic
1	rs9467550	6	25653401	G	A	0.08151	5.282e-05	-0.052	0.0129	rs116272812	0.390932	SCGN	intronic
1	rs9379776	6	25654265	T	A	0.173	9.311e-05	-0.0358	0.0092	rs11752825	0.12779	SCGN	intronic
1	rs56329220	6	25657845	G	A	0.07952	4.692e-05	0.0524	0.0129	rs116272812	0.411275	SCGN	intronic
1	rs1003688	6	25659172	G	A	0.1451	0.009241	0.0263	0.0101	rs116272812	0.298898	SCGN	intronic
1	rs72838858	6	25659305	C	T	0.1123	0.0003702	0.0395	0.0111	rs116272812	0.306369	SCGN	intronic
1	rs1321248	6	25662803	C	T	0.1471	0.01024	-0.0259	0.0101	rs116272812	0.292987	SCGN	intronic
1	rs1321247	6	25662873	T	A	0.07952	5.127e-05	-0.0523	0.0129	rs116272812	0.411275	SCGN	intronic
1	rs9467556	6	25664185	C	T	0.1471	0.0101	-0.026	0.0101	rs116272812	0.292987	SCGN	intronic
1	rs56026359	6	25666814	C	T	0.1451	0.009803	0.0261	0.0101	rs116272812	0.298898	SCGN	intronic
1	rs7741329	6	25667010	T	A	0.17	9.117e-05	0.0358	0.0091	rs11752825	0.132567	SCGN	intronic
1	rs56246159	6	25668700	C	T	0.1123	0.0004351	-0.0391	0.0111	rs116272812	0.306369	SCGN	intronic
1	rs2092161	6	25669183	C	T	0.1481	0.009803	0.0261	0.0101	rs116272812	0.294568	SCGN	intronic
1	rs56206297	6	25669278	G	T	0.1511	0.008939	0.0263	0.0101	rs116272812	0.285832	SCGN	intronic
1	rs2876691	6	25669525	G	A	0.1481	0.009731	0.0261	0.0101	rs116272812	0.294568	SCGN	intronic
1	rs2328891	6	25669669	G	A	0.1481	0.00956	0.0262	0.0101	rs116272812	0.294568	SCGN	intronic
1	rs2049967	6	25670825	C	T	0.164	0.0005192	-0.0314	0.009	rs11752825	0.135897	SCGN	intronic
1	rs72838866	6	25673273	G	A	0.1173	0.0005036	-0.0386	0.0111	rs116272812	0.297123	SCGN	intronic
1	rs13217586	6	25674725	C	T	0.166	6.448e-05	0.0366	0.0092	rs11752825	0.140626	SCGN	intronic
1	rs13201652	6	25674735	G	A	0.173	8.181e-05	-0.036	0.0092	rs11752825	0.12779	SCGN	intronic
1	rs9358866	6	25675854	C	T	0.171	7.95e-05	-0.0361	0.0092	rs11752825	0.13375	SCGN	intronic
1	rs9379777	6	25677933	G	A	0.17	9.552e-05	0.0357	0.0092	rs11752825	0.132567	SCGN	intronic
1	rs6939153	6	25678678	C	T	0.17	9.448e-05	-0.0357	0.0091	rs11752825	0.132567	SCGN	intronic
1	rs2205935	6	25679960	G	A	0.17	9.564e-05	0.0357	0.0092	rs11752825	0.132567	SCGN	intronic
1	rs1474595	6	25680331	C	A	0.1362	0.01752	-0.025	0.0105	rs11752825	0.0517485	SCGN	intronic
1	rs144798674	6	25683640	C	A	0.01889	0.001013	-0.0768	0.0234	rs11752825	0.0559851	SCGN	intronic
1	rs13191296	6	25684606	C	T	0.05964	4.11e-13	0.1102	0.0152	rs34961555	0.801368	SCGN	intronic
1	rs6911522	6	25686033	G	T	0.2545	0.002808	0.0259	0.0087	rs34961555	0.145694	SCGN	intronic
1	rs9461196	6	25690290	G	A	0.2545	0.001462	0.0273	0.0086	rs34961555	0.145694	SCGN	intronic
1	rs34438249	6	25690936	C	A	0.2296	0.0003699	0.0309	0.0087	rs34961555	0.182229	SCGN	intronic
1	rs28360622	6	25691898	G	A	0.2296	0.0003723	0.0309	0.0087	rs34961555	0.182229	SCGN	intronic
1	rs10105	6	25701903	G	A	0.2575	0.001943	0.0267	0.0086	rs34961555	0.149936	SCGN	UTR3
1	rs11751287	6	25702448	G	A	0.2555	0.00193	0.0267	0.0086	rs34961555	0.151681	SCGN	downstream
1	rs34582964	6	25703188	G	A	0.2306	0.0003471	0.0311	0.0087	rs34961555	0.189088	SCGN	intergenic
1	rs34589724	6	25703286	G	T	0.2306	0.000348	-0.0311	0.0087	rs34961555	0.189088	SCGN	intergenic
1	rs9467576	6	25706056	G	A	0.2555	0.002079	0.0265	0.0086	rs34961555	0.151681	SCGN	intergenic
1	rs9467577	6	25706366	C	T	0.2505	0.0015	-0.0273	0.0086	rs34961555	0.1594	SCGN	intergenic
1	rs9467578	6	25706546	C	T	0.2505	0.001464	0.0274	0.0086	rs34961555	0.1594	SCGN	intergenic
1	rs9379780	6	25707171	G	A	0.4026	0.03196	-0.0165	0.0077	rs34961555	0.0929699	SCGN	intergenic
1	rs9461199	6	25707636	T	A	0.2505	0.001467	0.0274	0.0086	rs34961555	0.1594	SCGN	intergenic
1	rs7767956	6	25707723	G	C	0.4026	0.03202	0.0165	0.0077	rs34961555	0.0929699	SCGN	intergenic
1	rs9461201	6	25710410	C	T	0.2505	0.001402	0.0275	0.0086	rs34961555	0.1594	SCGN	intergenic
1	rs68006638	6	25710571	G	A	0.06064	1.869e-13	0.1113	0.0151	rs34961555	0.816395	SCGN	intergenic
1	rs7771468	6	25713568	T	A	0.2306	0.0003566	-0.031	0.0087	rs34961555	0.189088	SCGN	intergenic
1	rs75543000	6	25714086	T	A	0.01392	3.821e-05	-0.1043	0.0253	rs111568057	0.107528	SCGN	intergenic
1	rs34493019	6	25714959	G	A	0.06064	1.714e-13	-0.1115	0.0151	rs34961555	0.816395	HIST1H2AA	intergenic
1	rs116009877	6	25715657	G	A	0.04175	0.0009962	0.0487	0.0148	rs116272812	0.282538	HIST1H2AA	intergenic
1	rs16890970	6	25725686	C	T	0.2505	0.001285	-0.0277	0.0086	rs34961555	0.1594	HIST1H2AA	downstream
1	rs9467583	6	25726621	C	T	0.2505	0.001285	0.0277	0.0086	rs34961555	0.1594	HIST1H2AA	exonic
1	rs17320614	6	25727921	C	T	0.2306	0.0003193	0.0313	0.0087	rs34961555	0.189088	HIST1H2BA	downstream
1	rs7746944	6	25728176	C	T	0.2505	0.001285	0.0277	0.0086	rs34961555	0.1594	HIST1H2BA	downstream
1	rs9461209	6	25732302	G	C	0.4026	0.0298	0.0167	0.0077	rs34961555	0.0914995	HIST1H2BPS1	ncRNA_exonic
1	rs4236039	6	25734470	C	A	0.2803	0.01003	-0.0219	0.0085	rs34961555	0.13486	HIST1H2APS1	intergenic
1	rs7775820	6	25734800	C	T	0.2306	0.000316	-0.0313	0.0087	rs34961555	0.189088	HIST1H2APS1	intergenic
1	rs28385589	6	25734882	C	T	0.2306	0.000316	0.0313	0.0087	rs34961555	0.189088	HIST1H2APS1	intergenic
1	rs4343909	6	25736456	G	A	0.2505	0.001145	0.028	0.0086	rs34961555	0.1594	HIST1H2APS1	intergenic
1	rs6935084	6	25740827	C	T	0.2545	0.001017	-0.0283	0.0086	rs34961555	0.152562	HIST1H2APS1	intergenic
1	rs9467590	6	25741110	C	T	0.2545	0.001017	0.0283	0.0086	rs34961555	0.152562	HIST1H2APS1	intergenic
1	rs11751622	6	25742888	C	T	0.2296	0.0003055	0.0314	0.0087	rs34961555	0.190212	HIST1H2APS1	intergenic
1	rs4351252	6	25742960	G	A	0.2545	0.001017	-0.0283	0.0086	rs34961555	0.152562	HIST1H2APS1	intergenic
1	rs6906814	6	25743645	C	T	0.2296	0.0002899	0.0315	0.0087	rs34961555	0.190212	HIST1H2APS1	intergenic
1	rs113957566	6	25743976	G	T	0.01789	0.001147	0.0788	0.0242	rs111568057	0.0783943	HIST1H2APS1	intergenic
1	rs7776065	6	25745742	C	T	0.2545	0.0009342	-0.0285	0.0086	rs34961555	0.152562	SLC17A4	intergenic
1	rs9986459	6	25747408	C	T	0.2545	0.0004616	0.0303	0.0086	rs34961555	0.152562	SLC17A4	intergenic
1	rs9885831	6	25750793	C	A	0.2495	0.0004687	0.0302	0.0086	rs34961555	0.160329	SLC17A4	intergenic
1	rs79586385	6	25756872	C	T	0.0159	0.0008831	0.0808	0.0243	rs111568057	0.0911223	SLC17A4	intronic
1	rs4236040	6	25761209	C	T	0.0825	2.787e-12	0.1018	0.0146	rs34961555	0.599339	SLC17A4	intronic
1	rs75616507	6	25761219	C	T	0.0159	0.0009763	0.0801	0.0243	rs111568057	0.0911223	SLC17A4	intronic
1	rs4712969	6	25764192	G	A	0.08151	2.883e-12	0.1017	0.0146	rs34961555	0.607822	SLC17A4	intronic
1	rs1892250	6	25769024	C	T	0.08151	3.105e-12	0.1015	0.0146	rs34961555	0.607822	SLC17A4	intronic
1	rs1892251	6	25769349	C	T	0.09443	6.49e-10	0.0828	0.0134	rs34961555	0.498613	SLC17A4	exonic
1	rs1937126	6	25769608	G	C	0.09443	6.49e-10	-0.0828	0.0134	rs34961555	0.498613	SLC17A4	intronic
1	rs2328893	6	25770239	G	A	0.3032	0.0008061	0.0296	0.0088	rs34961555	0.12203	SLC17A4	intronic
1	rs4712972	6	25772047	G	A	0.1213	2.111e-09	0.0772	0.0129	rs34961555	0.351675	SLC17A4	intronic
1	rs1892252	6	25772639	G	C	0.1312	6.803e-09	-0.0741	0.0128	rs34961555	0.319503	SLC17A4	intronic
1	rs6456701	6	25774130	C	T	0.08151	3.14e-12	-0.1015	0.0146	rs34961555	0.607822	SLC17A4	intronic
1	rs1954598	6	25776060	C	T	0.08151	2.975e-12	0.1016	0.0146	rs34961555	0.607822	SLC17A4	intronic
1	rs3949215	6	25777497	T	A	0.08151	2.949e-12	0.1016	0.0146	rs34961555	0.607822	SLC17A4	UTR3
1	rs6910549	6	25780811	G	A	0.09443	6.267e-10	0.0829	0.0134	rs34961555	0.498613	SLC17A4	UTR3
1	rs1892253	6	25782314	G	T	0.09443	6.267e-10	0.0829	0.0134	rs34961555	0.498613	SLC17A1	downstream
1	rs9467596	6	25783022	C	T	0.3867	0.002708	0.0228	0.0076	rs34961555	0.0589398	SLC17A1	downstream
1	rs3923	6	25783315	C	T	0.3867	0.002708	0.0228	0.0076	rs34961555	0.0589398	SLC17A1	UTR3
1	rs77735344	6	25785874	T	A	0.07455	0.001441	0.0377	0.0118	rs9379830	0.159752	SLC17A1	intronic
1	rs6909187	6	25785925	C	T	0.4453	0.01342	-0.0182	0.0074	rs116272812	0.0502234	SLC17A1	intronic
1	rs13213957	6	25786226	C	T	0.06163	1.657e-13	-0.1115	0.0151	rs34961555	0.831489	SLC17A1	intronic
1	rs2096386	6	25787817	G	A	0.3767	0.001344	-0.0246	0.0077	rs34961555	0.0649387	SLC17A1	intronic
1	rs10214468	6	25789390	T	A	0.1143	1.83e-08	0.0706	0.0125	rs34961555	0.386509	SLC17A1	intronic
1	rs28360585	6	25790356	T	A	0.1143	1.874e-08	-0.0705	0.0125	rs34961555	0.386509	SLC17A1	intronic
1	rs13200921	6	25790378	C	T	0.07455	4.015e-12	-0.1011	0.0146	rs34961555	0.673218	SLC17A1	intronic
1	rs942377	6	25792292	C	T	0.2584	0.0006397	-0.0311	0.0091	rs34961555	0.156717	SLC17A1	intronic
1	rs9467600	6	25792768	C	T	0.07455	3.997e-12	0.1011	0.0146	rs34961555	0.673218	SLC17A1	intronic
1	rs3799350	6	25799929	G	T	0.2584	0.0006514	0.0311	0.0091	rs34961555	0.156717	SLC17A1	intronic
1	rs1324082	6	25801971	C	T	0.2584	0.0006669	0.031	0.0091	rs34961555	0.156717	SLC17A1	intronic
1	rs9467603	6	25803712	G	A	0.07455	4.216e-12	-0.101	0.0146	rs34961555	0.673218	SLC17A1	intronic
1	rs9467604	6	25805002	T	A	0.2584	0.0004796	-0.0319	0.0091	rs34961555	0.156717	SLC17A1	intronic
1	rs9461215	6	25806576	C	T	0.2584	0.0004796	-0.0319	0.0091	rs34961555	0.156717	SLC17A1	intronic
1	rs9467606	6	25809218	G	A	0.07455	4.216e-12	-0.101	0.0146	rs34961555	0.673218	SLC17A1	intronic
1	rs9467607	6	25809477	G	A	0.07455	4.216e-12	0.101	0.0146	rs34961555	0.673218	SLC17A1	intronic
1	rs1924469	6	25809524	C	T	0.2584	0.0004792	-0.0319	0.0091	rs34961555	0.156717	SLC17A1	intronic
1	rs9467609	6	25809751	G	A	0.07455	4.216e-12	-0.101	0.0146	rs34961555	0.673218	SLC17A1	intronic
1	rs9467610	6	25810797	G	C	0.2584	0.0004792	0.0319	0.0091	rs34961555	0.156717	SLC17A1	intronic
1	rs1951905	6	25811034	C	T	0.2584	0.0004792	0.0319	0.0091	rs34961555	0.156717	SLC17A1	intronic
1	rs1575534	6	25811404	C	T	0.2584	0.0004792	0.0319	0.0091	rs34961555	0.156717	SLC17A1	intronic
1	rs942378	6	25812459	G	A	0.2584	0.0006076	0.0312	0.0091	rs34961555	0.156717	SLC17A1	intronic
1	rs9467613	6	25812641	C	T	0.07455	4.216e-12	-0.101	0.0146	rs34961555	0.673218	SLC17A1	intronic
1	rs9467614	6	25814532	G	T	0.2584	0.000598	0.0313	0.0091	rs34961555	0.156717	SLC17A1	intronic
1	rs9467615	6	25814939	C	T	0.2584	0.000598	-0.0313	0.0091	rs34961555	0.156717	SLC17A1	intronic
1	rs13193685	6	25815370	G	A	0.2584	0.000598	-0.0313	0.0091	rs34961555	0.156717	SLC17A1	intronic
1	rs7753366	6	25817518	G	A	0.2584	0.000598	0.0313	0.0091	rs34961555	0.156717	SLC17A1	intronic
1	rs9461218	6	25818755	G	A	0.2425	0.0002138	0.0349	0.0094	rs34961555	0.182015	SLC17A1	intronic
1	rs6913879	6	25820428	C	T	0.2584	0.0006443	-0.0312	0.0091	rs34961555	0.156717	SLC17A1	intronic
1	rs6939997	6	25821224	C	T	0.07455	4.234e-12	0.101	0.0146	rs34961555	0.673218	SLC17A1	intronic
1	rs6940698	6	25821580	C	T	0.07455	4.234e-12	0.101	0.0146	rs34961555	0.673218	SLC17A1	intronic
1	rs1165151	6	25821616	G	T	0.4612	0.0338	-0.0155	0.0073	rs116272812	0.0521311	SLC17A1	intronic
1	rs1747522	6	25821807	T	A	0.4612	0.0319	0.0157	0.0073	rs116272812	0.0521311	SLC17A1	intronic
1	rs3799352	6	25822620	C	T	0.4612	0.02177	0.0168	0.0073	rs116272812	0.0521311	SLC17A1	intronic
1	rs13201341	6	25822661	C	T	0.06163	1.753e-13	0.1114	0.0151	rs34961555	0.831489	SLC17A1	intronic
1	rs1183201	6	25823444	T	A	0.4612	0.02111	-0.0169	0.0073	rs116272812	0.0521311	SLC17A1	intronic
1	rs9467618	6	25824809	C	T	0.2455	0.0008461	0.0308	0.0092	rs34961555	0.160749	SLC17A1	intronic
1	rs6456703	6	25826119	C	T	0.2455	0.0008397	0.0308	0.0092	rs34961555	0.160749	SLC17A1	intronic
1	rs1165180	6	25826347	T	A	0.4602	0.02151	-0.0168	0.0073	rs116272812	0.0513785	SLC17A1	intronic
1	rs1165179	6	25826514	C	T	0.4602	0.0215	0.0168	0.0073	rs116272812	0.0513785	SLC17A1	intronic
1	rs1408268	6	25826986	T	A	0.2455	0.000841	0.0308	0.0092	rs34961555	0.160749	SLC17A1	intronic
1	rs35875210	6	25827484	G	A	0.2455	0.000841	-0.0308	0.0092	rs34961555	0.160749	SLC17A1	intronic
1	rs1165178	6	25827516	G	A	0.4602	0.02148	-0.0168	0.0073	rs116272812	0.0513785	SLC17A1	intronic
1	rs765285	6	25828242	G	C	0.4602	0.02155	0.0168	0.0073	rs116272812	0.0513785	SLC17A1	intronic
1	rs13200784	6	25829633	T	A	0.2485	0.0008295	-0.0308	0.0092	rs34961555	0.15637	SLC17A1	intronic
1	rs1165177	6	25829659	T	A	0.4602	0.02153	0.0168	0.0073	rs116272812	0.0513785	SLC17A1	intronic
1	rs1165176	6	25830298	G	A	0.4602	0.02152	-0.0168	0.0073	rs116272812	0.0513785	SLC17A1	intronic
1	rs1185569	6	25831603	G	A	0.4602	0.02149	-0.0168	0.0073	rs116272812	0.0513785	SLC17A1	intronic
1	rs34351439	6	25833010	C	T	0.07455	4.225e-12	-0.101	0.0146	rs34961555	0.673218	SLC17A3	upstream:downstream
1	rs1185568	6	25834428	T	A	0.4602	0.02144	0.0168	0.0073	rs116272812	0.0513785	SLC17A3	intronic
1	rs1185153	6	25834548	G	A	0.4602	0.02144	-0.0168	0.0073	rs116272812	0.0513785	SLC17A3	intronic
1	rs1184803	6	25834658	C	T	0.4602	0.02144	-0.0168	0.0073	rs116272812	0.0513785	SLC17A3	intronic
1	rs1183202	6	25834895	G	A	0.4602	0.02144	-0.0168	0.0073	rs116272812	0.0513785	SLC17A3	intronic
1	rs1185978	6	25835895	G	A	0.4602	0.02125	-0.0169	0.0073	rs116272812	0.0513785	SLC17A3	intronic
1	rs1165184	6	25836257	G	C	0.1163	6.669e-08	-0.0674	0.0125	rs34961555	0.385979	SLC17A3	intronic
1	rs1165183	6	25836380	G	A	0.4602	0.0208	-0.0169	0.0073	rs116272812	0.0513785	SLC17A3	intronic
1	rs9461219	6	25836927	G	C	0.07455	4.225e-12	-0.101	0.0146	rs34961555	0.673218	SLC17A3	intronic
1	rs1165182	6	25837829	G	A	0.4602	0.02077	-0.0169	0.0073	rs116272812	0.0513785	SLC17A3	intronic
1	rs6905614	6	25840485	C	A	0.4672	0.01703	0.0175	0.0073	rs116272812	0.054755	SLC17A3	intronic
1	rs1324088	6	25841122	G	A	0.1093	2.329e-08	0.0702	0.0126	rs34961555	0.40841	SLC17A3	intronic
1	rs1324087	6	25841408	G	A	0.1093	2.326e-08	0.0702	0.0126	rs34961555	0.40841	SLC17A3	intronic
1	rs1165148	6	25844710	G	T	0.2465	0.001181	0.0301	0.0093	rs34961555	0.17259	SLC17A3	intronic
1	rs1165191	6	25847847	T	A	0.2465	0.001183	-0.0301	0.0093	rs34961555	0.17259	SLC17A3	intronic
1	rs6913795	6	25848025	C	T	0.07555	3.581e-12	-0.1013	0.0146	rs34961555	0.692817	SLC17A3	intronic
1	rs1165189	6	25849779	C	A	0.2515	0.001148	-0.03	0.0092	rs34961555	0.166175	SLC17A3	intronic
1	rs9467621	6	25851338	G	A	0.07555	3.243e-12	0.1015	0.0146	rs34961555	0.692817	SLC17A3	intronic
1	rs1165187	6	25851369	C	T	0.2465	0.001163	-0.0301	0.0093	rs34961555	0.17259	SLC17A3	intronic
1	rs1747551	6	25851529	G	A	0.2465	0.001163	-0.0301	0.0093	rs34961555	0.17259	SLC17A3	intronic
1	rs1186313	6	25856881	C	T	0.2276	0.0001048	-0.0365	0.0094	rs34961555	0.178524	SLC17A3	intronic
1	rs79920061	6	25857920	G	A	0.0497	0.0008367	0.0485	0.0145	rs116272812	0.250408	SLC17A3	intronic
1	rs1184802	6	25858346	C	T	0.2465	0.001257	0.0298	0.0092	rs34961555	0.17259	SLC17A3	intronic
1	rs1179087	6	25858704	G	T	0.2286	0.0001159	0.0363	0.0094	rs34961555	0.183238	SLC17A3	intronic
1	rs1165169	6	25859286	G	T	0.2465	0.001262	-0.0298	0.0092	rs34961555	0.17259	SLC17A3	intronic
1	rs1177441	6	25859413	G	A	0.1113	1.937e-08	-0.0706	0.0126	rs34961555	0.423433	SLC17A3	intronic
1	rs1780966	6	25859433	C	T	0.2465	0.001261	-0.0298	0.0092	rs34961555	0.17259	SLC17A3	intronic
1	rs1165168	6	25859508	C	A	0.1113	1.937e-08	-0.0706	0.0126	rs34961555	0.423433	SLC17A3	intronic
1	rs1182814	6	25859554	C	T	0.2465	0.001261	-0.0298	0.0092	rs34961555	0.17259	SLC17A3	intronic
1	rs1165167	6	25860688	G	A	0.2465	0.001258	-0.0298	0.0092	rs34961555	0.17259	SLC17A3	intronic
1	rs1165165	6	25862466	C	T	0.2276	7.404e-05	0.0374	0.0094	rs34961555	0.178524	SLC17A3	exonic
1	rs1165164	6	25863481	G	A	0.2276	0.000125	0.0361	0.0094	rs34961555	0.178524	SLC17A3	intronic
1	rs1165163	6	25863487	G	C	0.1113	2.233e-08	0.0703	0.0126	rs34961555	0.423433	SLC17A3	intronic
1	rs1165162	6	25863605	C	T	0.2465	0.0008599	0.0308	0.0093	rs34961555	0.17259	SLC17A3	intronic
1	rs1165161	6	25864362	C	T	0.2465	0.0008599	0.0308	0.0093	rs34961555	0.17259	SLC17A3	intronic
1	rs1165159	6	25864625	G	A	0.2465	0.001243	-0.0298	0.0092	rs34961555	0.17259	SLC17A3	intronic
1	rs13211947	6	25864818	C	T	0.06262	1.244e-13	0.112	0.0151	rs34961555	0.848002	SLC17A3	intronic
1	rs1165158	6	25864898	C	A	0.2465	0.0008599	0.0308	0.0093	rs34961555	0.17259	SLC17A3	intronic
1	rs67554133	6	25866232	T	A	0.07058	2.015e-12	0.1025	0.0146	rs34961555	0.746297	SLC17A3	intronic
1	rs68194335	6	25866243	T	A	0.07058	1.861e-12	-0.1027	0.0146	rs34961555	0.746297	SLC17A3	intronic
1	rs55912630	6	25866935	C	T	0.06262	1.14e-13	-0.1122	0.0151	rs34961555	0.848002	SLC17A3	intronic
1	rs1165206	6	25867566	G	A	0.3976	0.002709	0.0227	0.0076	rs34961555	0.0597765	SLC17A3	intronic
1	rs548987	6	25869371	G	C	0.1173	5.417e-08	0.0678	0.0125	rs34961555	0.405189	SLC17A3	intronic
1	rs523383	6	25869848	G	A	0.1173	5.417e-08	-0.0678	0.0125	rs34961555	0.405189	SLC17A3	intronic
1	rs555460	6	25870655	C	T	0.1173	5.417e-08	0.0678	0.0125	rs34961555	0.405189	SLC17A3	intronic
1	rs556339	6	25870745	C	T	0.2525	0.00187	0.0287	0.0092	rs34961555	0.17078	SLC17A3	intronic
1	rs972087	6	25872579	G	A	0.09443	4.03e-10	-0.0858	0.0137	rs34961555	0.545006	SLC17A3	intronic
1	rs501220	6	25873025	C	A	0.1173	5.426e-08	0.0678	0.0125	rs34961555	0.405189	SLC17A3	intronic
1	rs9467626	6	25873746	C	A	0.07555	2.871e-12	0.1018	0.0146	rs34961555	0.692817	SLC17A3	intronic
1	rs651578	6	25873883	C	T	0.2336	0.0001964	-0.0349	0.0094	rs34961555	0.176047	SLC17A3	intronic
1	rs13198474	6	25874423	G	A	0.05567	1.837e-13	0.1113	0.0151	rs34961555	0.741931	SLC17A3	UTR5
1	rs34043431	6	25875084	C	T	0.06262	1.137e-13	-0.1122	0.0151	rs34961555	0.848002	SLC17A3	intronic
1	rs603089	6	25877970	G	A	0.333	0.01583	0.0188	0.0078	rs34961555	0.0785676	SLC17A3	intronic
1	rs112977322	6	25878174	G	A	0.01392	3.711e-05	0.1043	0.0253	rs111568057	0.107528	SLC17A3	intronic
1	rs55925606	6	25878848	G	A	0.04473	0.0002966	-0.0534	0.0148	rs116272812	0.287176	SLC17A3	intronic
1	rs596774	6	25883106	C	T	0.4742	0.006021	-0.0203	0.0074	rs34961555	0.0712058	HIST1H2APS2	upstream
1	rs36014129	6	25884519	G	A	0.06362	1.459e-13	0.1118	0.0151	rs34961555	0.86316	HIST1H2APS2	intergenic
1	rs504576	6	25885181	G	A	0.4543	0.001632	-0.0235	0.0074	rs34961555	0.0744798	HIST1H2APS2	intergenic
1	rs2575174	6	25885552	C	T	0.4543	0.001636	-0.0235	0.0075	rs34961555	0.0744798	HIST1H2APS2	intergenic
1	rs629444	6	25885814	C	T	0.1074	2.462e-10	0.0814	0.0129	rs34961555	0.459382	HIST1H2APS2	intergenic
1	rs537673	6	25886526	G	A	0.4543	0.001646	0.0234	0.0074	rs34961555	0.0744798	HIST1H2APS2	intergenic
1	rs7766531	6	25886577	C	T	0.09245	1.417e-11	-0.0906	0.0134	rs34961555	0.558389	HIST1H2APS2	intergenic
1	rs7750960	6	25887217	C	A	0.09245	1.417e-11	-0.0906	0.0134	rs34961555	0.558389	HIST1H2APS2	intergenic
1	rs670011	6	25887959	C	A	0.4751	0.006198	-0.0203	0.0074	rs34961555	0.0751237	HIST1H2APS2	intergenic
1	rs9467632	6	25889706	G	A	0.08648	4.445e-11	-0.0888	0.0135	rs34961555	0.601921	HIST1H2APS2	intergenic
1	rs13214169	6	25890656	G	A	0.09245	1.427e-11	-0.0906	0.0134	rs34961555	0.558389	HIST1H2APS2	intergenic
1	rs574933	6	25891131	G	C	0.3867	0.0007444	0.0257	0.0076	rs116272812	0.0542843	HIST1H2APS2	intergenic
1	rs13208859	6	25894609	G	A	0.0825	2.152e-11	0.0905	0.0135	rs34961555	0.634137	HIST1H2APS2	intergenic
1	rs13220488	6	25896907	G	A	0.0825	2.122e-11	-0.0905	0.0135	rs34961555	0.634137	HIST1H2APS2	intergenic
1	rs13207673	6	25901133	C	T	0.0835	2.126e-11	0.0905	0.0135	rs34961555	0.62582	SLC17A2	intergenic
1	rs9356991	6	25901758	C	A	0.4046	0.01918	-0.0176	0.0075	rs9379830	0.0675021	SLC17A2	intergenic
1	rs7757666	6	25902626	C	T	0.4026	0.01959	0.0175	0.0075	rs9379830	0.0668469	SLC17A2	intergenic
1	rs9358891	6	25903014	C	T	0.4056	0.02127	-0.0174	0.0075	rs9379830	0.066599	SLC17A2	intergenic
1	rs6903228	6	25903047	G	A	0.08847	6.923e-12	-0.0922	0.0134	rs34961555	0.586811	SLC17A2	intergenic
1	rs6910138	6	25904352	G	C	0.4026	0.02069	0.0174	0.0075	rs9379830	0.0668469	SLC17A2	intergenic
1	rs6910174	6	25904414	C	T	0.4026	0.02071	-0.0174	0.0075	rs9379830	0.0668469	SLC17A2	intergenic
1	rs7748167	6	25904652	C	A	0.09443	2.828e-11	-0.0886	0.0133	rs34961555	0.552125	SLC17A2	intergenic
1	rs9461222	6	25905111	G	A	0.08847	6.16e-12	0.0924	0.0134	rs34961555	0.586811	SLC17A2	intergenic
1	rs7739966	6	25906040	C	T	0.4026	0.02071	0.0174	0.0075	rs9379830	0.0668469	SLC17A2	intergenic
1	rs56118523	6	25908975	G	A	0.4026	0.02074	0.0174	0.0075	rs9379830	0.0668469	SLC17A2	intergenic
1	rs9467635	6	25909166	C	A	0.08847	6.16e-12	-0.0924	0.0134	rs34961555	0.586811	SLC17A2	intergenic
1	rs12209482	6	25909229	G	T	0.4026	0.02074	0.0174	0.0075	rs9379830	0.0668469	SLC17A2	intergenic
1	rs9358892	6	25911178	G	A	0.4026	0.02006	0.0175	0.0075	rs9379830	0.0668469	SLC17A2	intergenic
1	rs3846838	6	25911775	C	T	0.4026	0.02074	0.0174	0.0075	rs9379830	0.0668469	SLC17A2	intergenic
1	rs9295673	6	25912094	G	T	0.4026	0.02445	0.0169	0.0075	rs9379830	0.0668469	SLC17A2	downstream
1	rs6905887	6	25912103	C	T	0.4046	0.02165	0.0173	0.0075	rs9379830	0.0645396	SLC17A2	downstream
1	rs3799371	6	25912816	C	T	0.4036	0.02086	-0.0174	0.0075	rs9379830	0.0654284	SLC17A2	downstream
1	rs6932113	6	25913098	C	T	0.4026	0.02085	-0.0174	0.0075	rs9379830	0.0668469	SLC17A2	UTR3
1	rs6938233	6	25914077	C	T	0.4026	0.02085	-0.0174	0.0075	rs9379830	0.0668469	SLC17A2	intronic
1	rs2071301	6	25914263	C	A	0.4026	0.02085	-0.0174	0.0075	rs9379830	0.0668469	SLC17A2	intronic
1	rs2071299	6	25914801	G	A	0.4026	0.02085	-0.0174	0.0075	rs9379830	0.0668469	SLC17A2	exonic
1	rs34525648	6	25914853	G	A	0.08847	6.197e-12	0.0923	0.0134	rs34961555	0.586811	SLC17A2	exonic
1	rs2071298	6	25914901	G	A	0.4026	0.02085	-0.0174	0.0075	rs9379830	0.0668469	SLC17A2	intronic
1	rs1324084	6	25915134	C	T	0.4026	0.02077	-0.0174	0.0075	rs9379830	0.0668469	SLC17A2	intronic
1	rs1865760	6	25916979	C	T	0.4026	0.02077	-0.0174	0.0075	rs9379830	0.0668469	SLC17A2	exonic
1	rs35169013	6	25918027	C	A	0.0825	2.176e-11	-0.0904	0.0135	rs34961555	0.634137	SLC17A2	intronic
1	rs80215559	6	25918225	C	T	0.04274	0.0004747	-0.0516	0.0148	rs116272812	0.273389	SLC17A2	intronic
1	rs9461223	6	25918335	C	T	0.08847	6.212e-12	-0.0923	0.0134	rs34961555	0.586811	SLC17A2	intronic
1	rs9295675	6	25918473	C	T	0.09145	1.67e-12	0.094	0.0133	rs34961555	0.572222	SLC17A2	intronic
1	rs3830057	6	25918510	G	T	0.4026	0.02077	-0.0174	0.0075	rs9379830	0.0668469	SLC17A2	intronic
1	rs3752421	6	25918688	G	A	0.4026	0.02077	-0.0174	0.0075	rs9379830	0.0668469	SLC17A2	intronic
1	rs17526722	6	25918855	G	A	0.06461	6.319e-14	0.1138	0.0152	rs34961555	0.849159	SLC17A2	intronic
1	rs13195279	6	25919431	T	A	0.0825	2.176e-11	0.0904	0.0135	rs34961555	0.634137	SLC17A2	intronic
1	rs9467636	6	25919549	C	A	0.4026	0.02078	0.0174	0.0075	rs9379830	0.0668469	SLC17A2	intronic
1	rs9358893	6	25921761	G	A	0.4026	0.02089	0.0174	0.0075	rs9379830	0.0668469	SLC17A2	intronic
1	rs3799372	6	25922311	G	A	0.4026	0.02089	0.0174	0.0075	rs9379830	0.0668469	SLC17A2	intronic
1	rs1540273	6	25924158	C	T	0.4026	0.02089	0.0174	0.0075	rs9379830	0.0668469	SLC17A2	intronic
1	rs2071297	6	25924513	G	C	0.4026	0.02042	-0.0174	0.0075	rs9379830	0.0668469	SLC17A2	intronic
1	rs9358895	6	25924655	C	T	0.4026	0.02042	-0.0174	0.0075	rs9379830	0.0668469	SLC17A2	intronic
1	rs34804024	6	25925496	C	T	0.0825	2.176e-11	0.0904	0.0135	rs34961555	0.634137	SLC17A2	intronic
1	rs6931120	6	25925634	G	A	0.08847	6.212e-12	0.0923	0.0134	rs34961555	0.586811	SLC17A2	intronic
1	rs7770139	6	25925823	G	A	0.4026	0.02042	0.0174	0.0075	rs9379830	0.0668469	SLC17A2	intronic
1	rs3734523	6	25925987	G	A	0.08946	6.197e-12	0.0923	0.0134	rs34961555	0.600609	SLC17A2	intronic
1	rs17586553	6	25928775	G	A	0.0825	2.176e-11	0.0904	0.0135	rs34961555	0.634137	SLC17A2	intronic
1	rs3799373	6	25929173	C	A	0.4026	0.02285	0.0171	0.0075	rs9379830	0.0668469	SLC17A2	intronic
1	rs9348698	6	25929689	T	A	0.4026	0.02285	-0.0171	0.0075	rs9379830	0.0668469	SLC17A2	intronic
1	rs3884025	6	25930088	G	A	0.06461	8.086e-14	0.1133	0.0152	rs34961555	0.849159	SLC17A2	intronic
1	rs9393675	6	25930116	G	A	0.4026	0.02274	-0.0171	0.0075	rs9379830	0.0668469	SLC17A2	intronic
1	rs67844427	6	25931020	G	A	0.0825	2.176e-11	0.0904	0.0135	rs34961555	0.634137	SLC17A2	upstream
1	rs6940007	6	25931957	C	A	0.08847	6.368e-12	-0.0924	0.0134	rs34961555	0.586811	SLC17A2	intergenic
1	rs9295677	6	25933712	C	T	0.4076	0.01977	0.0175	0.0075	rs9379830	0.0642934	SLC17A2	intergenic
1	rs9379802	6	25933898	T	A	0.4135	0.01737	-0.0179	0.0075	rs9379830	0.0682158	SLC17A2	intergenic
1	rs34233736	6	25934099	T	A	0.08151	2.171e-11	-0.0904	0.0135	rs34961555	0.65986	SLC17A2	intergenic
1	rs17586784	6	25935227	C	A	0.08151	2.082e-11	0.0905	0.0135	rs34961555	0.65986	SLC17A2	intergenic
1	rs6915834	6	25935427	C	A	0.4066	0.02871	0.0165	0.0075	rs9379830	0.0651805	SLC17A2	intergenic
1	rs13202371	6	25935489	G	A	0.08151	1.854e-11	-0.0908	0.0135	rs34961555	0.65986	SLC17A2	intergenic
1	rs13202592	6	25935591	C	T	0.0666	7.038e-14	0.1136	0.0152	rs34961555	0.822308	SLC17A2	intergenic
1	rs2328903	6	25935765	C	T	0.4066	0.0287	0.0165	0.0075	rs9379830	0.0651805	SLC17A2	intergenic
1	rs6456705	6	25936056	G	A	0.4066	0.03002	-0.0164	0.0075	rs9379830	0.0651805	SLC17A2	intergenic
1	rs9461224	6	25936402	G	T	0.4066	0.04857	-0.0149	0.0075	rs9379830	0.0651805	SLC17A2	intergenic
1	rs34116162	6	25937652	G	A	0.08151	2.14e-11	0.0905	0.0135	rs34961555	0.65986	SLC17A2	intergenic
1	rs1816546	6	25938252	C	T	0.4066	0.04807	-0.0149	0.0075	rs9379830	0.0651805	SLC17A2	intergenic
1	rs1436308	6	25939567	G	T	0.4066	0.04807	0.0149	0.0075	rs9379830	0.0651805	SLC17A2	intergenic
1	rs1436307	6	25939723	C	T	0.4066	0.04894	-0.0148	0.0075	rs9379830	0.0651805	SLC17A2	intergenic
1	rs9379806	6	25940958	G	A	0.4066	0.04807	-0.0149	0.0075	rs9379830	0.0651805	SLC17A2	intergenic
1	rs13192713	6	25943234	C	A	0.08151	1.901e-11	0.0907	0.0135	rs34961555	0.65986	SLC17A2	intergenic
1	rs13193424	6	25943646	G	C	0.08151	1.901e-11	0.0907	0.0135	rs34961555	0.65986	SLC17A2	intergenic
1	rs35778245	6	25944803	G	A	0.08151	1.906e-11	0.0907	0.0135	rs34961555	0.65986	SLC17A2	intergenic
1	rs2051539	6	25947259	G	C	0.08151	1.906e-11	0.0907	0.0135	rs34961555	0.65986	TRIM38	intergenic
1	rs112049442	6	25948753	G	A	0.0159	0.0004424	-0.0838	0.0239	rs9379830	0.0627848	TRIM38	intergenic
1	rs13191776	6	25955741	C	T	0.08151	2.14e-11	0.0905	0.0135	rs34961555	0.65986	TRIM38	intergenic
1	rs35069699	6	25957282	C	T	0.08151	1.805e-11	0.0908	0.0135	rs34961555	0.65986	TRIM38	intergenic
1	rs169219	6	25957392	C	A	0.3936	0.0003654	-0.0267	0.0075	rs34961555	0.0943516	TRIM38	intergenic
1	rs67491322	6	25961352	C	T	0.07356	2.237e-12	0.0978	0.0139	rs34961555	0.738911	TRIM38	intergenic
1	rs17587226	6	25962304	C	T	0.07356	2.092e-12	0.0979	0.0139	rs34961555	0.738911	TRIM38	upstream
1	rs72832596	6	25962951	C	A	0.08151	1.712e-11	0.0909	0.0135	rs34961555	0.65986	TRIM38	upstream
1	rs13196552	6	25974204	G	A	0.09344	1.854e-11	-0.09	0.0134	rs34961555	0.551632	TRIM38	intronic
1	rs35116528	6	25975669	G	A	0.09344	1.794e-11	-0.0901	0.0134	rs34961555	0.551632	TRIM38	intronic
1	rs56294283	6	25976099	G	A	0.09344	1.794e-11	-0.0901	0.0134	rs34961555	0.551632	TRIM38	intronic
1	rs56195001	6	25976165	C	T	0.09443	1.794e-11	0.0901	0.0134	rs34961555	0.545006	TRIM38	intronic
1	rs13203673	6	25979122	C	T	0.08151	5.385e-12	-0.095	0.0138	rs34961555	0.65986	TRIM38	intronic
1	rs36012762	6	25980523	C	A	0.09245	2.034e-11	-0.0898	0.0134	rs34961555	0.558389	TRIM38	intronic
1	rs13212534	6	25983010	G	A	0.06461	8.247e-14	0.113	0.0151	rs34961555	0.849159	TRIM38	intronic
1	rs17528178	6	25983777	C	T	0.06461	8.247e-14	0.113	0.0151	rs34961555	0.849159	TRIM38	exonic
1	rs17587597	6	25986451	G	A	0.0835	6.13e-12	0.0946	0.0137	rs34961555	0.642295	TRIM38:U91328.21	ncRNA_intronic
1	rs113282904	6	25986650	G	A	0.0169	0.0005364	-0.0825	0.0238	rs9379830	0.0644601	TRIM38:U91328.21	ncRNA_intronic
1	rs13202688	6	25993469	G	A	0.06461	8.247e-14	-0.113	0.0151	rs34961555	0.849159	U91328.21:U91328.19	ncRNA_intronic
1	rs35528636	6	25995701	C	A	0.09245	2.054e-11	-0.0896	0.0134	rs34961555	0.558389	U91328.21:U91328.19	ncRNA_intronic
1	rs116201501	6	25999149	C	T	0.09245	2.054e-11	0.0896	0.0134	rs34961555	0.558389	U91328.21:U91328.19	ncRNA_exonic
1	rs72834617	6	25999175	G	A	0.09245	2.054e-11	0.0896	0.0134	rs34961555	0.558389	U91328.21:U91328.19	ncRNA_exonic
1	rs71557312	6	26003070	G	C	0.06461	1.02e-13	-0.1125	0.0151	rs34961555	0.849159	U91328.19	intergenic
1	rs9356996	6	26008487	C	A	0.4105	0.008724	-0.0196	0.0075	rs34961555	0.0875357	U91328.22	intergenic
1	rs13214280	6	26008620	C	T	0.09245	2.054e-11	0.0896	0.0134	rs34961555	0.558389	U91328.22	intergenic
1	rs72834623	6	26014852	G	A	0.09443	2.054e-11	0.0896	0.0134	rs34961555	0.545006	U91328.22	downstream
1	rs13191445	6	26015489	G	A	0.06461	1.02e-13	0.1125	0.0151	rs34961555	0.849159	HIST1H1PS2	intergenic
1	rs16891235	6	26017542	C	T	0.09443	1.746e-11	-0.0899	0.0134	rs34961555	0.545006	HIST1H1A	exonic
1	rs41266779	6	26021872	C	T	0.06461	6.97e-14	0.1132	0.0151	rs34961555	0.849159	HIST1H4A	upstream:downstream
1	rs3734528	6	26022244	G	A	0.09443	1.509e-11	-0.0901	0.0134	rs34961555	0.545006	HIST1H4A	UTR3
1	rs75397441	6	26022392	C	T	0.08151	0.0001406	-0.0416	0.0109	rs9379830	0.256179	HIST1H4A	downstream
1	rs35249036	6	26026163	G	C	0.09443	1.509e-11	-0.0901	0.0134	rs34961555	0.545006	HIST1H4B	downstream
1	rs28360595	6	26030044	G	A	0.0835	4.489e-12	-0.0951	0.0137	rs34961555	0.642295	HIST1H3B	intergenic
1	rs10484433	6	26030492	C	A	0.09443	1.352e-11	0.0904	0.0134	rs34961555	0.545006	HIST1H3B	intergenic
1	rs10484435	6	26031811	G	T	0.0835	4.489e-12	-0.0951	0.0137	rs34961555	0.642295	HIST1H3B	downstream
1	rs34791189	6	26035806	G	A	0.09344	1.352e-11	0.0904	0.0134	rs34961555	0.551632	HIST1H2AB	intergenic
1	rs13210041	6	26037601	G	A	0.06461	4.254e-14	0.1139	0.0151	rs34961555	0.849159	HIST1H2AB	intergenic
1	rs35335639	6	26038681	G	C	0.09443	1.352e-11	-0.0904	0.0134	rs34961555	0.545006	HIST1H2BB	intergenic
1	rs35367169	6	26040595	G	A	0.09443	1.352e-11	0.0904	0.0134	rs34961555	0.545006	HIST1H2BB	intergenic
1	rs71557315	6	26041870	G	T	0.09443	1.352e-11	0.0904	0.0134	rs34961555	0.545006	HIST1H2BB	intergenic
1	rs13195692	6	26044373	C	T	0.09443	1.352e-11	0.0904	0.0134	rs34961555	0.545006	U91328.2	ncRNA_exonic
1	rs35506517	6	26044864	C	T	0.06461	4.254e-14	-0.1139	0.0151	rs34961555	0.849159	U91328.2	upstream:downstream
1	rs3752417	6	26045905	G	C	0.0835	4.489e-12	0.0951	0.0137	rs34961555	0.642295	HIST1H3C	exonic
1	rs67296946	6	26048559	G	T	0.09443	1.352e-11	-0.0904	0.0134	rs34961555	0.545006	HIST1H3C	intergenic
1	rs13220395	6	26055368	G	A	0.0835	4.511e-12	0.0951	0.0137	rs34961555	0.642295	HIST1H1C	downstream
1	rs13201821	6	26057781	C	A	0.09443	1.365e-11	-0.0904	0.0134	rs34961555	0.545006	HIST1H1C	intergenic
1	rs35378061	6	26059157	C	A	0.0835	4.5e-12	0.0951	0.0137	rs34961555	0.642295	HIST1H1C	intergenic
1	rs16891261	6	26062631	G	A	0.0835	4.5e-12	-0.0951	0.0137	rs34961555	0.642295	HIST1H1C	intergenic
1	rs35050608	6	26067360	G	A	0.06461	4.285e-14	-0.1139	0.0151	rs34961555	0.849159	HIST1H1C	intergenic
1	rs1935234	6	26067785	C	T	0.2505	0.001058	0.0283	0.0086	rs34961555	0.168412	HIST1H1C	intergenic
1	rs16891264	6	26072445	C	T	0.0835	3.901e-12	-0.0954	0.0137	rs34961555	0.642295	HFE	intergenic
1	rs71557316	6	26072981	G	A	0.0835	3.901e-12	0.0954	0.0137	rs34961555	0.642295	HFE	intergenic
1	rs144861591	6	26072992	C	T	0.04374	2.042e-05	0.0622	0.0146	rs116272812	0.264648	HFE	intergenic
1	rs34888489	6	26073375	C	A	0.06461	3.605e-14	0.1141	0.0151	rs34961555	0.849159	HFE	intergenic
1	rs34027471	6	26073411	G	T	0.0835	3.901e-12	-0.0954	0.0137	rs34961555	0.642295	HFE	intergenic
1	rs7749414	6	26074884	G	T	0.0835	3.54e-12	0.0955	0.0137	rs34961555	0.642295	HFE	intergenic
1	rs13216785	6	26079185	C	T	0.09642	1.17e-11	0.0907	0.0134	rs34961555	0.532134	HFE	intergenic
1	rs34197618	6	26083519	C	T	0.06461	3.257e-14	-0.1144	0.0151	rs34961555	0.849159	HFE	intergenic
1	rs1971508	6	26085807	C	A	0.4652	0.00638	0.0201	0.0074	rs34961555	0.0716657	HFE	intergenic
1	rs61472021	6	26090025	C	T	0.1123	6.881e-14	-0.0952	0.0127	rs34961555	0.459836	HFE	intronic
1	rs13196986	6	26090452	C	T	0.2435	0.0008506	-0.0288	0.0086	rs34961555	0.173433	HFE	intronic
1	rs2071303	6	26091336	C	T	0.3658	3.72e-07	-0.0411	0.0081	rs34961555	0.10812	HFE	intronic
1	rs1800562	6	26093141	G	A	0.04274	1.595e-05	0.063	0.0146	rs116272812	0.257813	HFE	exonic
1	rs1572982	6	26094367	G	A	0.4722	0.001907	0.0229	0.0074	rs34961555	0.0613029	HFE	intronic
1	rs62625358	6	26095480	G	A	0.0169	0.005495	-0.075	0.027	rs9379830	0.0644601	HFE	UTR3
1	rs13210399	6	26095643	G	A	0.09245	1.211e-10	0.0857	0.0133	rs34961555	0.558389	HFE	UTR3
1	rs1045537	6	26096748	G	C	0.09245	1.229e-10	0.0856	0.0133	rs34961555	0.558389	HFE	UTR3
1	rs6918586	6	26097384	C	T	0.3917	0.002084	-0.0238	0.0077	rs34961555	0.0814828	HFE	UTR3
1	rs79220007	6	26098474	C	T	0.04274	1.705e-05	-0.0627	0.0146	rs116272812	0.257813	HFE	UTR3
1	rs198858	6	26099278	G	T	0.4722	0.001857	0.023	0.0074	rs34961555	0.0613029	HFE	downstream
1	rs13212652	6	26099279	G	T	0.09543	1.175e-10	-0.0857	0.0133	rs34961555	0.538508	HFE	downstream
1	rs35402046	6	26099472	G	A	0.09245	1.211e-10	0.0857	0.0133	rs34961555	0.558389	HFE	downstream
1	rs13200888	6	26100198	G	A	0.09145	2.123e-11	0.0895	0.0134	rs34961555	0.565281	HFE	intergenic
1	rs198857	6	26102417	G	C	0.4722	0.001848	-0.023	0.0074	rs34961555	0.0613029	HIST1H4C	intergenic
1	rs198856	6	26102708	G	A	0.4722	0.001847	-0.023	0.0074	rs34961555	0.0613029	HIST1H4C	intergenic
1	rs198854	6	26104057	C	T	0.4722	0.00185	0.023	0.0074	rs34961555	0.0613029	HIST1H4C	upstream
1	rs2237228	6	26104630	C	T	0.09145	2.118e-11	0.0895	0.0134	rs34961555	0.565281	HIST1H4C	downstream
1	rs35484309	6	26105369	C	T	0.09145	2.123e-11	0.0895	0.0134	rs34961555	0.565281	HIST1H4C	downstream
1	rs707890	6	26105504	C	A	0.1571	5.231e-06	0.0429	0.0094	rs9379830	0.234851	HIST1H4C	downstream
1	rs707891	6	26106237	G	T	0.1531	5.088e-06	-0.0429	0.0094	rs9379830	0.259878	HIST1H1T	intergenic
1	rs66790453	6	26107088	C	T	0.09245	1.337e-10	0.0854	0.0133	rs34961555	0.558389	HIST1H1T	downstream
1	rs198844	6	26108282	G	C	0.4742	0.001932	0.023	0.0074	rs34961555	0.0607343	HIST1H1T	exonic
1	rs707892	6	26109233	G	T	0.1571	4.96e-06	0.0429	0.0094	rs9379830	0.234851	HIST1H1T	upstream
1	rs74293938	6	26109268	C	T	0.1471	9.693e-06	0.0417	0.0094	rs9379830	0.255223	HIST1H1T	upstream
1	rs707893	6	26109378	C	T	0.1571	4.96e-06	-0.0429	0.0094	rs9379830	0.234851	HIST1H1T	intergenic
1	rs13206501	6	26110148	C	T	0.09543	1.297e-10	-0.0855	0.0133	rs34961555	0.538508	HIST1H1T	intergenic
1	rs198843	6	26110314	T	A	0.4722	0.001948	0.023	0.0074	rs34961555	0.0613029	HIST1H1T	intergenic
1	rs707894	6	26110599	C	A	0.1571	5.003e-06	0.0429	0.0094	rs9379830	0.234851	HIST1H1T	intergenic
1	rs12205050	6	26111372	C	T	0.1471	9.693e-06	-0.0417	0.0094	rs9379830	0.255223	HIST1H1T	intergenic
1	rs198842	6	26111448	C	T	0.4722	0.002102	-0.0228	0.0074	rs34961555	0.0613029	HIST1H1T	intergenic
1	rs198841	6	26111671	G	T	0.4712	0.001989	-0.0229	0.0074	rs34961555	0.0620788	HIST1H1T	intergenic
1	rs16891315	6	26111756	C	T	0.09543	1.278e-10	-0.0855	0.0133	rs34961555	0.538508	HIST1H2BC	intergenic
1	rs198838	6	26113340	C	T	0.4722	0.001894	0.023	0.0074	rs34961555	0.0613029	HIST1H2BC	intergenic
1	rs198837	6	26113398	T	A	0.4722	0.001929	-0.023	0.0074	rs34961555	0.0613029	HIST1H2BC	intergenic
1	rs198836	6	26113616	T	A	0.4722	0.001929	-0.023	0.0074	rs34961555	0.0613029	HIST1H2BC	intergenic
1	rs1056314	6	26114653	G	A	0.4722	0.002183	0.0227	0.0074	rs34961555	0.0613029	HIST1H2BC	downstream
1	rs13161	6	26114702	C	T	0.4722	0.002183	-0.0227	0.0074	rs34961555	0.0613029	HIST1H2BC	downstream
1	rs707896	6	26116424	G	A	0.1571	5.149e-06	-0.0429	0.0094	rs9379830	0.234851	HIST1H2BC	intronic
1	rs198831	6	26116996	C	T	0.4712	0.002113	0.0228	0.0074	rs34961555	0.0582296	HIST1H2BC	intronic
1	rs707898	6	26117220	C	T	0.1511	5.028e-06	0.0429	0.0094	rs9379830	0.251065	HIST1H2BC	intronic
1	rs35825164	6	26117404	C	T	0.09145	2.17e-11	-0.0894	0.0134	rs34961555	0.565281	HIST1H2BC	intronic
1	rs198830	6	26118246	T	A	0.4742	0.00196	-0.0229	0.0074	rs34961555	0.0569227	HIST1H2BC	intronic
1	rs16891325	6	26118667	C	T	0.1451	1.015e-05	0.0416	0.0094	rs9379830	0.246504	HIST1H2BC	intronic
1	rs198829	6	26118893	G	A	0.4742	0.001946	0.0229	0.0074	rs34961555	0.0569227	HIST1H2BC	intronic
1	rs13206443	6	26119245	C	T	0.09145	2.17e-11	0.0894	0.0134	rs34961555	0.565281	HIST1H2BC	intronic
1	rs198828	6	26119459	G	A	0.4742	0.001942	-0.0229	0.0074	rs34961555	0.0569227	HIST1H2BC	intronic
1	rs198827	6	26121002	C	T	0.4702	0.001969	-0.0229	0.0074	rs34961555	0.0585146	HIST1H2BC	intronic
1	rs198826	6	26121153	C	T	0.4761	0.001647	-0.0233	0.0074	rs34961555	0.0559133	HIST1H2BC	intronic
1	rs1773284	6	26122453	C	A	0.1511	5.045e-06	-0.0429	0.0094	rs9379830	0.251065	HIST1H2BC	intronic
1	rs198825	6	26122502	G	A	0.4761	0.00159	0.0234	0.0074	rs34961555	0.0559133	HIST1H2BC	intronic
1	rs74571768	6	26122547	G	A	0.1451	1.015e-05	-0.0416	0.0094	rs9379830	0.246504	HIST1H2BC	intronic
1	rs13197334	6	26122648	G	C	0.09245	1.235e-10	0.0856	0.0133	rs34961555	0.558389	HIST1H2BC	intronic
1	rs1773285	6	26122699	G	T	0.1511	5.045e-06	-0.0429	0.0094	rs9379830	0.251065	HIST1H2BC	intronic
1	rs198824	6	26122783	C	T	0.4702	0.01761	0.0176	0.0074	rs34961555	0.0585146	HIST1H2BC	intronic
1	rs77919048	6	26123208	C	T	0.1451	1.015e-05	0.0416	0.0094	rs9379830	0.246504	HIST1H2BC	intronic
1	rs115740542	6	26123502	C	T	0.04374	1.23e-05	-0.064	0.0146	rs116272812	0.249475	HIST1H2BC	intronic
1	rs198822	6	26123539	G	C	0.4722	0.001532	-0.0235	0.0074	rs34961555	0.0574865	HIST1H2BC	intronic
1	rs198821	6	26123629	C	T	0.4702	0.001872	0.023	0.0074	rs34961555	0.0585146	HIST1H2BC	UTR3
1	rs16891334	6	26124303	C	T	0.09245	1.235e-10	-0.0856	0.0133	rs34961555	0.558389	HIST1H2AC	upstream
1	rs198819	6	26124430	C	T	0.4742	0.00184	-0.0231	0.0074	rs34961555	0.0569227	HIST1H2AC	UTR5
1	rs6931863	6	26125824	G	A	0.1511	5.106e-06	-0.0429	0.0094	rs9379830	0.251065	HIST1H2AC	intronic
1	rs6931542	6	26125826	C	A	0.1511	5.106e-06	-0.0429	0.0094	rs9379830	0.251065	HIST1H2AC	intronic
1	rs198817	6	26126524	G	A	0.4751	0.001909	0.023	0.0074	rs34961555	0.0561923	HIST1H2AC	intronic
1	rs198816	6	26127184	C	T	0.4761	0.001574	-0.0234	0.0074	rs34961555	0.0559133	HIST1H2AC	intronic
1	rs1150663	6	26127252	G	A	0.1511	5.097e-06	0.0429	0.0094	rs9379830	0.251065	HIST1H2AC	intronic
1	rs198814	6	26127759	G	A	0.4761	0.001558	0.0234	0.0074	rs34961555	0.0559133	HIST1H2AC	intronic
1	rs198813	6	26128226	C	T	0.4761	0.001558	-0.0234	0.0074	rs34961555	0.0559133	HIST1H2AC	intronic
1	rs198811	6	26128446	C	T	0.3837	0.002039	-0.0239	0.0078	rs34961555	0.0783157	HIST1H2AC	intronic
1	rs35902160	6	26128538	G	C	0.09245	1.228e-10	-0.0856	0.0133	rs34961555	0.558389	HIST1H2AC	intronic
1	rs198809	6	26128766	G	A	0.4761	0.001529	-0.0235	0.0074	rs34961555	0.0559133	HIST1H2AC	intronic
1	rs806976	6	26129599	C	T	0.1511	5.097e-06	-0.0429	0.0094	rs9379830	0.251065	HIST1H2AC	intronic
1	rs707899	6	26129948	C	T	0.1511	5.097e-06	-0.0429	0.0094	rs9379830	0.251065	HIST1H2AC	intronic
1	rs198807	6	26130690	G	A	0.4761	0.001551	0.0234	0.0074	rs34961555	0.0559133	HIST1H2AC	intronic
1	rs707901	6	26132664	C	T	0.1491	5.08e-06	-0.0429	0.0094	rs9379830	0.251746	HIST1H2AC	intronic
1	rs36109883	6	26133070	G	A	0.06461	4.538e-14	0.1137	0.0151	rs34961555	0.849159	HIST1H2AC	intronic
1	rs198806	6	26133616	G	A	0.3827	0.002467	0.0234	0.0077	rs34961555	0.083251	HIST1H2AC	intronic
1	rs16891344	6	26134110	G	T	0.1451	1.02e-05	-0.0416	0.0094	rs9379830	0.246504	HIST1H2AC	intronic
1	rs198803	6	26135052	T	A	0.4742	0.002629	-0.0223	0.0074	rs34961555	0.0569227	HIST1H2AC	intronic
1	rs198800	6	26139933	C	T	0.4761	0.001945	-0.0229	0.0074	rs34961555	0.0559133	HIST1H2AC	downstream
1	rs806970	6	26141375	C	T	0.06163	0.0004931	-0.0486	0.014	rs9379830	0.154783	HIST1H2AC	intergenic
1	rs79409081	6	26143872	C	T	0.01193	0.001041	0.0754	0.023	rs111568057	0.240166	HIST1H2AC	intergenic
1	rs72834694	6	26145158	C	T	0.2137	6.213e-13	0.0599	0.0083	rs9379830	0.983012	HIST1H2AC	intergenic
1	rs75499503	6	26145217	C	T	0.2137	6.382e-13	-0.06	0.0083	rs9379830	0.983012	HIST1H2AC	intergenic
1	rs806973	6	26148326	G	A	0.3479	0.03937	0.0158	0.0077	rs9379830	0.538963	HIST1H1E	intergenic
1	rs9379827	6	26153335	C	A	0.2157	4.819e-13	-0.0603	0.0083	rs9379830	0.994325	HIST1H1E	intergenic
1	rs9358909	6	26153545	G	C	0.173	1.909e-12	-0.0662	0.0094	rs9379830	0.739125	HIST1H1E	intergenic
1	rs80241428	6	26153780	G	A	0.01193	0.0009406	0.0761	0.023	rs111568057	0.240166	HIST1H1E	intergenic
1	rs3857546	6	26157762	C	T	0.1163	2.979e-15	0.0947	0.012	rs34961555	0.490238	HIST1H1E	upstream:downstream
1	rs7749823	6	26158079	C	A	0.1143	6.096e-13	-0.0897	0.0125	rs34961555	0.499716	HIST1H2BD	upstream:downstream
1	rs72834696	6	26161399	G	A	0.2167	4.548e-13	-0.0603	0.0083	rs9379830	1	HIST1H2BD	intronic
1	rs1417998	6	26162019	T	A	0.1173	2.464e-15	0.095	0.012	rs34961555	0.502569	HIST1H2BD	intronic
1	rs9366639	6	26167613	G	C	0.174	1.787e-12	0.0665	0.0094	rs9379830	0.743686	HIST1H2BD	intronic
1	rs4486004	6	26167710	G	T	0.2157	5.554e-13	-0.0603	0.0084	rs9379830	0.971903	HIST1H2BD	intronic
1	rs9379828	6	26167951	G	C	0.329	0.02737	0.0169	0.0077	rs9379830	0.561581	HIST1H2BD	intronic
1	rs2066295	6	26168903	G	A	0.2187	5.29e-13	0.0602	0.0083	rs9379830	0.988795	HIST1H2BD	intronic
1	rs1059490	6	26171250	C	T	0.332	0.02712	0.0169	0.0076	rs9379830	0.571613	HIST1H2BD	UTR3
1	rs9379829	6	26172219	C	T	0.2117	4.593e-13	-0.0605	0.0084	rs9379830	0.971837	HIST1H2BD	downstream
1	rs34661691	6	26173478	G	T	0.1123	8.566e-13	-0.089	0.0124	rs34961555	0.537462	HIST1H2BD	intergenic
1	rs9379830	6	26173767	C	T	0.2167	4.358e-13	0.0605	0.0083	rs9379830	1	HIST1H2BD	intergenic
1	rs9379831	6	26175852	C	A	0.328	1.037e-09	-0.047	0.0077	rs9379830	0.525302	HIST1H2BD	intergenic
1	rs17598658	6	26175866	C	A	0.06561	4.376e-16	-0.1196	0.0147	rs34961555	0.98473	HIST1H2BD	intergenic
1	rs72834698	6	26176517	G	A	0.1312	9.312e-09	-0.0596	0.0104	rs9379830	0.541425	HIST1H2BD	intergenic
1	rs62396185	6	26180634	G	C	0.2823	6.644e-07	-0.0405	0.0081	rs9379830	0.36451	HIST1H2BE	intergenic
1	rs17598764	6	26181588	G	T	0.04573	2.819e-05	0.0763	0.0182	rs9379830	0.159949	HIST1H2BE	intergenic
1	rs74660303	6	26183710	C	T	0.04473	7.235e-06	-0.0809	0.018	rs9379830	0.148758	HIST1H2BE	upstream
1	rs17533076	6	26183816	G	A	0.04473	7.231e-06	-0.0809	0.018	rs9379830	0.148758	HIST1H2BE	upstream
1	rs7766641	6	26184102	G	A	0.2833	5.398e-07	-0.0408	0.0081	rs9379830	0.362639	HIST1H2BE	exonic
1	rs4593350	6	26184800	C	T	0.04473	7.161e-06	0.0809	0.018	rs9379830	0.148758	HIST1H2BE	downstream
1	rs78222565	6	26184879	C	T	0.01392	0.0001379	-0.0857	0.0225	rs111568057	0.205982	HIST1H2BE	downstream
1	rs75551401	6	26185387	C	T	0.04473	7.166e-06	0.0809	0.018	rs9379830	0.148758	HIST1H2BE	downstream
1	rs80279176	6	26185403	G	T	0.04076	0.001019	0.0576	0.0175	rs9379830	0.158643	HIST1H2BE	downstream
1	rs1543681	6	26187783	C	A	0.4751	3.943e-06	-0.0339	0.0074	rs9379830	0.233439	HIST1H4D	intergenic
1	rs78241039	6	26188727	G	A	0.04573	7.147e-06	-0.0809	0.018	rs9379830	0.159949	HIST1H4D	downstream
1	rs78735537	6	26189313	G	C	0.04473	7.171e-06	0.0809	0.018	rs9379830	0.148758	HIST1H4D	upstream
1	rs13204572	6	26189356	G	C	0.06561	3.207e-16	0.1205	0.0148	rs34961555	0.98473	HIST1H4D	upstream
1	rs806977	6	26189615	G	A	0.4761	3.133e-06	0.0343	0.0074	rs9379830	0.234414	HIST1H4D	upstream
1	rs76607472	6	26191557	C	T	0.04473	7.171e-06	-0.0809	0.018	rs9379830	0.148758	HIST1H4D	intergenic
1	rs74974409	6	26194402	G	A	0.04473	7.226e-06	0.0809	0.018	rs9379830	0.148758	HIST1H1PS1	intergenic
1	rs79697629	6	26196512	G	A	0.04473	7.226e-06	0.0809	0.018	rs9379830	0.148758	HIST1H1PS1	downstream
1	rs113738935	6	26196567	T	A	0.04473	7.226e-06	-0.0809	0.018	rs9379830	0.148758	HIST1H3D	downstream
1	rs67575965	6	26196593	G	A	0.2247	0.0002614	-0.0335	0.0092	rs34961555	0.241499	HIST1H3D	downstream
1	rs4145878	6	26198046	T	A	0.4563	2.453e-06	-0.0346	0.0073	rs9379830	0.225804	HIST1H3D	intronic
1	rs2179517	6	26198845	G	C	0.4911	2.204e-06	-0.0348	0.0073	rs9379830	0.254442	HIST1H3D	intronic
1	rs34550794	6	26199014	G	A	0.04473	7.226e-06	-0.0809	0.018	rs9379830	0.148758	HIST1H3D	intronic
1	rs41266803	6	26199454	C	T	0.04473	7.193e-06	-0.0809	0.018	rs9379830	0.148758	HIST1H3D:HIST1H2AD	exonic
1	rs41266805	6	26199678	C	T	0.04473	7.193e-06	0.0809	0.018	rs9379830	0.148758	HIST1H2BF	upstream
1	rs34961555	6	26199903	C	T	0.06461	3.053e-16	0.1205	0.0148	rs34961555	1	HIST1H2BF	exonic
1	rs1059486	6	26200083	G	A	0.4911	2.06e-06	0.0349	0.0074	rs9379830	0.254442	HIST1H2BF	exonic
1	rs1341758	6	26200518	G	A	0.04473	7.193e-06	-0.0809	0.018	rs9379830	0.148758	HIST1H2BF	UTR3
1	rs806794	6	26200677	G	A	0.3012	9.54e-07	0.0398	0.0081	rs9379830	0.325252	HIST1H2BF	UTR3
1	rs113144248	6	26201295	C	T	0.04672	7.193e-06	-0.0809	0.018	rs9379830	0.144451	HIST1H2BF	downstream
1	rs77426675	6	26202018	G	A	0.04473	7.193e-06	-0.0809	0.018	rs9379830	0.148758	RP1-34B20.4	upstream
1	rs76170160	6	26202263	G	C	0.04473	7.193e-06	-0.0809	0.018	rs9379830	0.148758	RP1-34B20.4	upstream
1	rs16891404	6	26203970	G	A	0.04573	2.112e-06	-0.0866	0.0183	rs9379830	0.150956	HIST1H4E	upstream
1	rs61910695	6	26205052	G	A	0.05169	1.314e-06	-0.0878	0.0182	rs9379830	0.115992	HIST1H4E	exonic
1	rs41266809	6	26205209	T	A	0.01093	6.84e-06	-0.1106	0.0246	rs111568057	0.261217	HIST1H4E	UTR3
1	rs806795	6	26205293	G	A	0.4672	2.953e-06	-0.0344	0.0074	rs9379830	0.220492	HIST1H4E	UTR3
1	rs77831222	6	26205384	G	A	0.04672	7.943e-06	-0.082	0.0184	rs9379830	0.0975054	HIST1H4E	UTR3
1	rs989710	6	26206074	C	A	0.05169	1.314e-06	-0.0878	0.0182	rs9379830	0.115992	HIST1H4E	UTR3
1	rs9379833	6	26207175	C	A	0.2863	8.561e-07	-0.0401	0.0081	rs9379830	0.354692	HIST1H4E	downstream
1	rs115958920	6	26207978	C	T	0.03579	0.0147	-0.0473	0.0194	rs9379830	0.148616	HIST1H4E	intergenic
1	rs79464774	6	26209043	G	T	0.05169	1.309e-06	0.0878	0.0182	rs9379830	0.115992	HIST1H4E	intergenic
1	rs78007632	6	26210001	G	A	0.05268	1.309e-06	0.0878	0.0182	rs9379830	0.118283	HIST1H4E	intergenic
1	rs111929175	6	26210044	C	T	0.04672	7.917e-06	-0.082	0.0184	rs9379830	0.0975054	HIST1H4E	intergenic
1	rs112944829	6	26210257	G	C	0.05169	1.309e-06	-0.0878	0.0182	rs9379830	0.115992	HIST1H4E	intergenic
1	rs76288064	6	26210774	G	A	0.05169	1.309e-06	-0.0878	0.0182	rs9379830	0.115992	HIST1H4E	intergenic
1	rs9358912	6	26211146	G	T	0.2972	1.328e-05	-0.0356	0.0082	rs9379830	0.325388	HIST1H4E	intergenic
1	rs16891417	6	26211395	C	T	0.05169	1.309e-06	-0.0878	0.0182	rs9379830	0.115992	HIST1H2BG	intergenic
1	rs16891421	6	26212230	C	T	0.05169	1.309e-06	-0.0878	0.0182	rs9379830	0.115992	HIST1H2BG	intergenic
1	rs55856153	6	26213878	G	C	0.05169	1.309e-06	0.0878	0.0182	rs9379830	0.115992	HIST1H2BG	intergenic
1	rs806798	6	26214473	C	T	0.4652	2.314e-06	0.0347	0.0073	rs9379830	0.227545	HIST1H2BG	intergenic
1	rs16891427	6	26216584	C	T	0.0507	1.309e-06	-0.0878	0.0182	rs9379830	0.121192	HIST1H2BG	exonic
1	rs112904335	6	26218701	G	A	0.05169	1.308e-06	-0.0878	0.0182	rs9379830	0.115992	HIST1H2AE	downstream
1	rs77113432	6	26220401	T	A	0.04672	7.917e-06	-0.082	0.0184	rs9379830	0.0975054	HIST1H2AE	intergenic
1	rs74667665	6	26220402	C	A	0.04672	7.917e-06	-0.082	0.0184	rs9379830	0.0975054	HIST1H2AE	intergenic
1	rs16891440	6	26221381	G	A	0.05169	1.258e-06	-0.088	0.0182	rs9379830	0.115992	HIST1H2AE	intergenic
1	rs79440348	6	26223265	C	A	0.05169	1.258e-06	-0.088	0.0182	rs9379830	0.115992	HIST1H3E	intergenic
1	rs74360482	6	26224098	G	A	0.02286	2.307e-05	0.0951	0.0225	rs111568057	0.120072	HIST1H3E	intergenic
1	rs56372675	6	26224729	C	T	0.05169	1.258e-06	0.088	0.0182	rs9379830	0.115992	HIST1H3E	upstream
1	rs811041	6	26226032	G	C	0.3131	1.717e-05	0.0344	0.008	rs9379830	0.29682	HIST1H3E	downstream
1	rs3818947	6	26227104	C	T	0.05169	1.258e-06	-0.088	0.0182	rs9379830	0.115992	HIST1H3E	intergenic
1	rs76963950	6	26228008	G	A	0.04672	7.629e-06	-0.0822	0.0184	rs9379830	0.0975054	HIST1H3E	intergenic
1	rs16891450	6	26228043	T	A	0.05169	1.258e-06	0.088	0.0182	rs9379830	0.115992	HIST1H3E	intergenic
1	rs112191239	6	26228491	G	C	0.04871	7.151e-06	-0.0823	0.0183	rs9379830	0.101968	HIST1H3E	intergenic
1	rs806789	6	26229161	C	A	0.4652	2.888e-06	-0.0344	0.0073	rs9379830	0.223054	HIST1H3E	intergenic
1	rs16891453	6	26229577	G	T	0.05169	1.258e-06	0.088	0.0182	rs9379830	0.115992	HIST1H3E	intergenic
1	rs116039572	6	26231273	G	A	0.03579	0.01792	-0.0459	0.0194	rs9379830	0.148616	HIST1H2APS3	intergenic
1	rs116762109	6	26232313	G	A	0.03579	0.01551	-0.0469	0.0194	rs9379830	0.148616	HIST1H2APS3	intergenic
1	rs10946808	6	26233387	G	A	0.2962	1.089e-05	0.0352	0.008	rs9379830	0.327765	HIST1H2APS3	ncRNA_exonic
1	rs16891458	6	26234476	C	A	0.0497	1.315e-06	0.0879	0.0182	rs9379830	0.111442	HIST1H1D	UTR3
1	rs10484437	6	26237457	G	A	0.0497	1.348e-06	-0.0878	0.0182	rs9379830	0.111442	HIST1H1D	intergenic
1	rs16891471	6	26237583	G	A	0.04871	1.365e-06	-0.0879	0.0182	rs9379830	0.109182	HIST1H1D	intergenic
1	rs9358913	6	26239404	G	A	0.2913	2.034e-05	0.0346	0.0081	rs9379830	0.23624	HIST1H4F	intergenic
1	rs75142214	6	26240412	G	A	0.04274	1.5e-06	-0.0876	0.0182	rs9379830	0.0932067	HIST1H4F	upstream
1	rs16891477	6	26240752	C	T	0.04274	1.317e-06	-0.0881	0.0182	rs9379830	0.0932067	HIST1H4F	exonic
1	rs75783277	6	26241353	C	T	0.04274	1.325e-06	0.0881	0.0182	rs9379830	0.0932067	HIST1H4F	downstream
1	rs78406017	6	26241417	G	C	0.04274	1.325e-06	0.0881	0.0182	rs9379830	0.0932067	HIST1H4F	downstream
1	rs78874168	6	26243567	G	A	0.04473	1.356e-06	-0.088	0.0182	rs9379830	0.0976248	HIST1H4F	intergenic
1	rs74838064	6	26243914	C	T	0.04473	1.36e-06	0.088	0.0182	rs9379830	0.0976248	HIST1H4F	intergenic
1	rs1000308	6	26244580	G	A	0.04573	1.362e-06	-0.0881	0.0182	rs9379830	0.0926061	HIST1H4G	intergenic
1	rs16891497	6	26245245	G	A	0.04573	1.367e-06	0.0881	0.0182	rs9379830	0.0926061	HIST1H4G	intergenic
1	rs77926209	6	26245566	C	A	0.04473	8.126e-06	-0.082	0.0184	rs9379830	0.07677	HIST1H4G	intergenic
1	rs16891501	6	26245888	G	A	0.04473	1.367e-06	-0.0881	0.0182	rs9379830	0.0976248	HIST1H4G	downstream
1	rs16891505	6	26246139	G	A	0.04473	1.367e-06	-0.0881	0.0182	rs9379830	0.0976248	HIST1H4G	downstream
1	rs6913828	6	26246664	C	T	0.04871	1.462e-06	-0.0876	0.0182	rs9379830	0.0992975	HIST1H4G	downstream
1	rs112878967	6	26249504	G	A	0.04473	1.367e-06	-0.0881	0.0182	rs9379830	0.0976248	HIST1H3F	downstream
1	rs17600910	6	26251272	G	A	0.04076	7.082e-06	0.0827	0.0184	rs9379830	0.074769	HIST1H3F	upstream
1	rs72836408	6	26254995	G	T	0.01789	0.0009513	-0.0801	0.0242	rs9379830	0.066181	HIST1H2BH	intergenic
1	rs3999543	6	26259807	G	A	0.325	0.000734	-0.0269	0.008	rs9379830	0.182478	HIST1H2BH	intergenic
1	rs9358914	6	26262063	G	T	0.3181	3.167e-10	-0.0483	0.0077	rs9379830	0.239708	HIST1H3G	intergenic
1	rs12526215	6	26262916	C	T	0.4473	1.423e-12	0.0518	0.0073	rs9379830	0.185151	HIST1H3G	intergenic
1	rs16891509	6	26263570	G	T	0.04175	0.01857	0.0617	0.0262	rs9379830	0.0608564	HIST1H3G	intergenic
1	rs12661552	6	26265200	G	A	0.34	1.261e-09	-0.0462	0.0076	rs9379830	0.222832	HIST1H3G	intergenic
1	rs7769028	6	26267568	C	T	0.4473	1.606e-12	-0.0517	0.0073	rs9379830	0.185151	HIST1H3G	intergenic
1	rs9393690	6	26271713	T	A	0.4483	1.308e-12	0.0519	0.0073	rs9379830	0.186036	HIST1H3G	upstream:downstream
1	rs41266827	6	26271787	T	A	0.04076	0.02119	0.0654	0.0284	rs9379830	0.0531289	HIST1H3G	upstream:downstream
1	rs61747867	6	26272548	G	T	0.1909	2.179e-06	-0.04	0.0084	rs9379830	0.419459	HIST1H2APS4	ncRNA_exonic
1	rs9393691	6	26272829	C	T	0.3817	2.02e-11	0.0504	0.0075	rs9379830	0.311491	HIST1H2APS4	upstream
1	rs80019342	6	26275400	C	T	0.04076	0.02134	-0.0653	0.0284	rs9379830	0.0531289	HIST1H2BI	intergenic
1	rs12665035	6	26275649	C	T	0.3201	1.983e-10	0.0488	0.0077	rs9379830	0.241656	HIST1H2BI	intergenic
1	rs9393692	6	26276650	G	A	0.4235	2.199e-10	0.0465	0.0073	rs9379830	0.166404	HIST1H2BI	intergenic
1	rs9379838	6	26277133	C	T	0.4592	3.392e-13	-0.0532	0.0073	rs9379830	0.195692	HIST1H2BI	intergenic
1	rs9358915	6	26277268	G	A	0.4592	3.392e-13	-0.0532	0.0073	rs9379830	0.195692	HIST1H2BI	intergenic
1	rs9393693	6	26277408	C	A	0.4592	3.392e-13	-0.0532	0.0073	rs9379830	0.195692	HIST1H2BI	intergenic
1	rs7761298	6	26278436	C	T	0.4592	3.392e-13	-0.0532	0.0073	rs9379830	0.195692	HIST1H4H	intergenic
1	rs114133553	6	26278849	C	T	0.0507	0.001176	0.0479	0.0148	rs9379830	0.0737207	HIST1H4H	intergenic
1	rs6931391	6	26279235	G	C	0.4473	1.17e-12	-0.052	0.0073	rs9379830	0.185151	HIST1H4H	intergenic
1	rs9393694	6	26279296	C	T	0.4592	3.383e-13	0.0532	0.0073	rs9379830	0.195692	HIST1H4H	intergenic
1	rs7771202	6	26279907	G	A	0.4473	1.299e-12	0.0519	0.0073	rs9379830	0.185151	HIST1H4H	intergenic
1	rs6940237	6	26282322	C	T	0.4473	1.802e-12	0.0516	0.0073	rs9379830	0.185151	HIST1H4H	intronic
1	rs9358916	6	26283185	G	A	0.3807	2.972e-11	-0.0499	0.0075	rs9379830	0.307857	HIST1H4H	intronic
1	rs9358917	6	26284417	C	T	0.4592	4.681e-13	0.0529	0.0073	rs9379830	0.195692	HIST1H4H	intronic
1	rs2393592	6	26285560	G	A	0.4453	1.781e-12	0.0516	0.0073	rs9379830	0.181916	HIST1H4H	exonic
1	rs2393593	6	26285683	C	T	0.4215	2.613e-10	0.0463	0.0073	rs9379830	0.163426	HIST1H4H	exonic
1	rs3999544	6	26285867	C	T	0.4215	2.613e-10	-0.0463	0.0073	rs9379830	0.163426	HIST1H4H	upstream
1	rs34916901	6	26286149	G	T	0.4453	1.31e-10	-0.0471	0.0073	rs9379830	0.183389	HIST1H4H	upstream
1	rs56763414	6	26286468	C	T	0.3191	3.325e-10	0.0481	0.0076	rs9379830	0.238658	HIST1H4H	upstream
1	rs9358918	6	26286744	C	T	0.3807	3.061e-11	-0.0499	0.0075	rs9379830	0.307857	HIST1H4H	upstream
1	rs1124999	6	26287043	G	T	0.4453	1.233e-10	-0.0471	0.0073	rs9379830	0.183389	HIST1H4H	intergenic
1	rs1125000	6	26287256	C	T	0.4503	3.828e-13	-0.0531	0.0073	rs9379830	0.187816	HIST1H4H	intergenic
1	rs9358919	6	26287862	C	T	0.4592	3.828e-13	-0.0531	0.0073	rs9379830	0.195692	HIST1H4H	intergenic
1	rs10946810	6	26288055	G	A	0.3201	2.763e-10	-0.0483	0.0076	rs9379830	0.236869	HIST1H4H	intergenic
1	rs7748935	6	26288609	G	C	0.4473	1.463e-12	0.0518	0.0073	rs9379830	0.185151	HIST1H4H	intergenic
1	rs6916289	6	26289122	T	A	0.4592	3.61e-13	0.0532	0.0073	rs9379830	0.195692	HIST1H4H	intergenic
1	rs6939589	6	26289203	C	T	0.4453	1.13e-10	0.0472	0.0073	rs9379830	0.183389	HIST1H4H	intergenic
1	rs9379842	6	26289310	C	T	0.3807	2.462e-11	0.0501	0.0075	rs9379830	0.307857	HIST1H4H	intergenic
1	rs9379843	6	26289435	G	A	0.4473	1.463e-12	0.0518	0.0073	rs9379830	0.185151	HIST1H4H	intergenic
1	rs2142703	6	26289605	G	A	0.4473	1.41e-12	0.0518	0.0073	rs9379830	0.185151	HIST1H4H	intergenic
1	rs4412192	6	26290377	G	A	0.4583	4.056e-13	-0.0531	0.0073	rs9379830	0.197438	HIST1H4H	intergenic
1	rs9379844	6	26291527	G	A	0.3807	2.408e-11	-0.0501	0.0075	rs9379830	0.307857	HIST1H4H	intergenic
1	rs9393696	6	26291591	C	T	0.3807	2.408e-11	0.0501	0.0075	rs9379830	0.307857	HIST1H4H	intergenic
1	rs9379845	6	26291601	C	T	0.3191	2.811e-10	-0.0483	0.0076	rs9379830	0.238658	HIST1H4H	intergenic
1	rs9358920	6	26292029	C	T	0.3807	2.473e-11	-0.0501	0.0075	rs9379830	0.307857	HIST1H4H	intergenic
1	rs6908402	6	26293014	T	A	0.3926	9.283e-11	0.0486	0.0075	rs9379830	0.287931	HIST1H4H	intergenic
1	rs7746807	6	26293338	C	A	0.4433	1.456e-12	-0.0518	0.0073	rs9379830	0.180166	HIST1H4H	intergenic
1	rs7747133	6	26293470	C	T	0.4473	1.41e-12	-0.0518	0.0073	rs9379830	0.185151	HIST1H4H	intergenic
1	rs9393697	6	26293841	C	T	0.3807	2.473e-11	-0.0501	0.0075	rs9379830	0.307857	HIST1H4H	intergenic
1	rs113921343	6	26294292	C	A	0.04076	0.02117	0.0654	0.0284	rs9379830	0.0531289	HIST1H4H	intergenic
1	rs76328855	6	26294567	C	T	0.04076	0.02117	-0.0654	0.0284	rs9379830	0.0531289	HIST1H4H	intergenic
1	rs2893820	6	26295686	G	A	0.341	8.999e-10	-0.0464	0.0076	rs9379830	0.223917	HIST1H4H	intergenic
1	rs9393698	6	26295926	G	A	0.2604	1.426e-07	-0.042	0.008	rs9379830	0.261439	HIST1H4H	intergenic
1	rs75732853	6	26296842	T	A	0.04076	0.02117	-0.0654	0.0284	rs9379830	0.0531289	HIST1H4H	intergenic
1	rs61324092	6	26297392	G	A	0.34	7.7e-10	-0.0465	0.0076	rs9379830	0.225577	HIST1H4H	intergenic
1	rs77311585	6	26297508	G	T	0.04076	0.02117	0.0654	0.0284	rs9379830	0.0531289	HIST1H4H	intergenic
1	rs1987244	6	26298538	G	A	0.34	7.7e-10	-0.0465	0.0076	rs9379830	0.225577	HIST1H4H	intergenic
1	rs7450543	6	26299895	C	A	0.04076	0.02117	0.0654	0.0284	rs9379830	0.0531289	HIST1H4H	intergenic
1	rs7450556	6	26299900	C	T	0.4473	9.754e-13	-0.0522	0.0073	rs9379830	0.185151	HIST1H4H	intergenic
1	rs1883212	6	26300215	G	A	0.04076	0.02117	0.0654	0.0284	rs9379830	0.0531289	HIST1H4H	intergenic
1	rs79937604	6	26301259	C	A	0.04076	0.02117	-0.0654	0.0284	rs9379830	0.0531289	HIST1H4H	intergenic
1	rs725575	6	26301919	T	A	0.34	7.427e-10	0.0466	0.0076	rs9379830	0.225577	HIST1H4H	intergenic
1	rs1883213	6	26303178	G	T	0.341	9.693e-10	0.0462	0.0076	rs9379830	0.223917	HIST1H4H	intergenic
1	rs9357004	6	26303319	C	T	0.4612	5.017e-11	0.0481	0.0073	rs9379830	0.183871	HIST1H4H	intergenic
1	rs76079415	6	26303484	T	A	0.04076	0.02117	0.0654	0.0284	rs9379830	0.0531289	HIST1H4H	intergenic
1	rs75223753	6	26303514	C	T	0.04076	0.02117	0.0654	0.0284	rs9379830	0.0531289	HIST1H4H	intergenic
1	rs113022264	6	26304207	C	A	0.04076	0.02117	-0.0654	0.0284	rs9379830	0.0531289	HIST1H3PS1	intergenic
1	rs78989883	6	26304912	G	T	0.04076	0.02117	0.0654	0.0284	rs9379830	0.0531289	HIST1H3PS1	intergenic
1	rs62394764	6	26305503	C	T	0.341	9.492e-10	0.0463	0.0076	rs9379830	0.223917	HIST1H3PS1	intergenic
1	rs61534839	6	26305623	C	T	0.3201	2.384e-10	-0.0484	0.0076	rs9379830	0.236869	HIST1H3PS1	intergenic
1	rs9366648	6	26306282	C	T	0.341	9.492e-10	0.0463	0.0076	rs9379830	0.223917	HIST1H3PS1	intergenic
1	rs113549253	6	26306492	G	T	0.03877	0.02117	-0.0654	0.0284	rs9379830	0.0518674	HIST1H3PS1	intergenic
1	rs6899452	6	26307651	C	T	0.3658	0.01967	0.0174	0.0075	rs9379830	0.14698	HIST1H3PS1	intergenic
1	rs111743343	6	26307834	C	T	0.03877	0.0212	-0.0654	0.0284	rs9379830	0.0518674	HIST1H3PS1	intergenic
1	rs74900192	6	26308958	C	T	0.03976	0.02117	0.0654	0.0284	rs9379830	0.0511259	HIST1H3PS1	intergenic
1	rs9393701	6	26309521	C	T	0.3658	0.01882	0.0176	0.0075	rs9379830	0.14698	HIST1H3PS1	intergenic
1	rs10484439	6	26309908	G	A	0.06859	1.768e-16	0.1176	0.0143	rs34961555	0.912155	HIST1H3PS1	intergenic
1	rs75735644	6	26311920	G	C	0.03976	0.02117	-0.0654	0.0284	rs9379830	0.053903	HIST1H3PS1	intergenic
1	rs9467701	6	26312170	G	C	0.09245	3.144e-20	0.1246	0.0135	rs34961555	0.664565	HIST1H3PS1	intergenic
1	rs4145910	6	26313305	C	T	0.3658	0.01968	0.0174	0.0075	rs9379830	0.14698	HIST1H3PS1	intergenic
1	rs6923139	6	26313348	C	T	0.09245	3.144e-20	0.1246	0.0135	rs34961555	0.664565	HIST1H3PS1	intergenic
1	rs112368323	6	26313820	T	A	0.04076	0.02117	0.0654	0.0284	rs9379830	0.0531289	HIST1H3PS1	intergenic
1	rs1883215	6	26314233	G	C	0.08648	3.136e-17	0.1194	0.0141	rs34961555	0.714715	HIST1H3PS1	intergenic
1	rs9379846	6	26314238	G	C	0.341	8.366e-10	-0.0465	0.0076	rs9379830	0.223917	HIST1H3PS1	intergenic
1	rs112263534	6	26314452	G	T	0.04076	0.02117	-0.0654	0.0284	rs9379830	0.0531289	HIST1H3PS1	intergenic
1	rs9461242	6	26314619	C	T	0.3658	0.01988	0.0174	0.0075	rs9379830	0.14698	HIST1H3PS1	intergenic
1	rs16891549	6	26315482	C	T	0.04076	0.02117	-0.0654	0.0284	rs9379830	0.0531289	HIST1H3PS1	intergenic
1	rs75180146	6	26315722	C	A	0.04076	0.02117	0.0654	0.0284	rs9379830	0.0531289	HIST1H3PS1	intergenic
1	rs13220522	6	26316295	G	A	0.06362	1.206e-16	0.1184	0.0143	rs34961555	0.923729	HIST1H3PS1	intergenic
1	rs112385594	6	26316409	C	T	0.04076	0.02117	-0.0654	0.0284	rs9379830	0.0531289	HIST1H3PS1	intergenic
1	rs11966360	6	26316982	G	A	0.1342	1.053e-13	-0.0921	0.0124	rs34961555	0.454534	HIST1H3PS1	intergenic
1	rs12660432	6	26317384	C	T	0.341	1.048e-09	-0.0461	0.0076	rs9379830	0.223917	HIST1H3PS1	intergenic
1	rs75738280	6	26318169	G	A	0.04175	0.02118	-0.0654	0.0284	rs9379830	0.0551447	HIST1H3PS1	intergenic
1	rs35162296	6	26318262	C	T	0.06859	1.762e-16	0.1176	0.0143	rs34961555	0.912155	HIST1H3PS1	intergenic
1	rs17608582	6	26318799	C	A	0.341	1.048e-09	-0.0461	0.0076	rs9379830	0.223917	HIST1H3PS1	intergenic
1	rs9467703	6	26318903	G	A	0.3658	0.01977	0.0174	0.0075	rs9379830	0.14698	HIST1H3PS1	intergenic
1	rs9467704	6	26319486	C	T	0.09046	3.567e-17	0.1197	0.0142	rs34961555	0.680605	HIST1H3PS1	intergenic
1	rs766407	6	26319534	C	T	0.3658	0.01977	0.0174	0.0075	rs9379830	0.14698	HIST1H3PS1	intergenic
1	rs766406	6	26319588	G	T	0.3539	0.03092	-0.0162	0.0075	rs9379830	0.140395	HIST1H3PS1	intergenic
1	rs77642884	6	26320901	G	T	0.04076	0.02118	0.0654	0.0284	rs9379830	0.0531289	HIST1H3PS1	intergenic
1	rs113683551	6	26321953	C	T	0.04076	0.02118	-0.0654	0.0284	rs9379830	0.0531289	HIST1H3PS1	downstream
1	rs6902392	6	26322115	C	T	0.09245	3.13e-20	0.1246	0.0135	rs34961555	0.664565	HIST1H3PS1	ncRNA_exonic
1	rs6902389	6	26322153	G	A	0.09245	3.13e-20	-0.1246	0.0135	rs34961555	0.664565	HIST1H3PS1	ncRNA_exonic
1	rs9358924	6	26322473	G	A	0.3201	3.138e-10	-0.0481	0.0076	rs9379830	0.236869	HIST1H3PS1	ncRNA_exonic
1	rs6903015	6	26322526	G	A	0.09245	3.13e-20	-0.1246	0.0135	rs34961555	0.664565	HIST1H3PS1	upstream
1	rs9358925	6	26322768	G	C	0.341	1.123e-09	0.0461	0.0076	rs9379830	0.223917	HIST1H3PS1	upstream
1	rs6908156	6	26322861	C	T	0.09245	3.13e-20	0.1246	0.0135	rs34961555	0.664565	HIST1H3PS1	upstream
1	rs74400664	6	26323033	G	A	0.04076	0.02118	0.0654	0.0284	rs9379830	0.0531289	HIST1H3PS1	upstream
1	rs76002541	6	26323125	T	A	0.04076	0.02118	0.0654	0.0284	rs9379830	0.0531289	HIST1H3PS1	upstream
1	rs9358926	6	26323132	G	C	0.3191	3.138e-10	0.0481	0.0076	rs9379830	0.238658	HIST1H3PS1	upstream
1	rs77664717	6	26323400	C	T	0.04076	0.02118	-0.0654	0.0284	rs9379830	0.0531289	HIST1H3PS1	upstream
1	rs11756673	6	26323505	G	A	0.3658	0.02008	0.0174	0.0075	rs9379830	0.14698	HIST1H3PS1	upstream
1	rs80295289	6	26325051	G	A	0.04076	0.02118	0.0654	0.0284	rs9379830	0.0531289	HIST1H3PS1	intergenic
1	rs3778278	6	26325381	G	C	0.04076	0.02118	0.0654	0.0284	rs9379830	0.0531289	HIST1H3PS1	intergenic
1	rs2179152	6	26325888	C	T	0.3638	0.02	0.0174	0.0075	rs9379830	0.143145	HIST1H3PS1	intergenic
1	rs62394768	6	26326033	C	T	0.34	1.083e-09	-0.0461	0.0076	rs9379830	0.225577	HIST1H3PS1	intergenic
1	rs62394769	6	26326182	C	T	0.3191	3.126e-10	-0.0481	0.0076	rs9379830	0.238658	HIST1H3PS1	intergenic
1	rs9467707	6	26327905	G	C	0.09245	3.13e-20	0.1246	0.0135	rs34961555	0.664565	HIST1H3PS1	intergenic
1	rs6939048	6	26327953	G	A	0.3668	0.02101	-0.0172	0.0075	rs9379830	0.148926	HIST1H3PS1	intergenic
1	rs9467708	6	26327956	C	T	0.09245	3.13e-20	-0.1246	0.0135	rs34961555	0.664565	HIST1H3PS1	intergenic
1	rs6918325	6	26327965	G	T	0.339	1.164e-09	0.0461	0.0076	rs9379830	0.227244	HIST1H3PS1	intergenic
1	rs34107459	6	26328353	C	T	0.0666	1.202e-16	-0.1184	0.0143	rs34961555	0.939955	HIST1H3PS1	intergenic
1	rs80321125	6	26328990	G	A	0.04175	0.02102	-0.0656	0.0284	rs9379830	0.0551447	HIST1H3PS1	intergenic
1	rs9366649	6	26329103	T	A	0.4553	8.394e-11	-0.0475	0.0073	rs9379830	0.188927	HIST1H3PS1	intergenic
1	rs9358927	6	26330492	G	T	0.3847	6.331e-09	0.0434	0.0075	rs9379830	0.301327	HIST1H3PS1	intergenic
1	rs77338776	6	26330808	C	T	0.04076	0.02102	0.0656	0.0284	rs9379830	0.0531289	HIST1H3PS1	intergenic
1	rs6930616	6	26331969	G	A	0.3837	5.763e-09	0.0436	0.0075	rs9379830	0.30295	HIST1H3PS1	intergenic
1	rs34569761	6	26334306	G	A	0.09046	2.778e-16	-0.1144	0.014	rs34961555	0.680605	HIST1H3PS1	intergenic
1	rs9348708	6	26335276	G	C	0.2654	2.401e-07	-0.0411	0.008	rs9379830	0.263706	HIST1H3PS1	intergenic
1	rs9366650	6	26335997	G	A	0.3847	5.215e-09	-0.0437	0.0075	rs9379830	0.301327	HIST1H3PS1	intergenic
1	rs989134	6	26336224	C	A	0.4543	5.858e-11	0.0479	0.0073	rs9379830	0.182384	HIST1H3PS1	intergenic
1	rs989133	6	26336300	C	T	0.325	8.76e-08	0.0406	0.0076	rs9379830	0.226136	HIST1H3PS1	intergenic
1	rs34158769	6	26336572	G	A	0.0666	3.407e-16	0.116	0.0142	rs34961555	0.939955	HIST1H3PS1	intergenic
1	rs9366651	6	26336696	G	T	0.4563	5.565e-11	-0.048	0.0073	rs9379830	0.187192	HIST1H3PS1	intergenic
1	rs9357005	6	26336838	C	A	0.3857	5.226e-09	-0.0437	0.0075	rs9379830	0.299711	HIST1H3PS1	intergenic
1	rs7755741	6	26337264	G	A	0.3241	7.737e-08	-0.0408	0.0076	rs9379830	0.229796	HIST1H3PS1	intergenic
1	rs12525187	6	26337537	G	A	0.3857	5.252e-09	0.0436	0.0075	rs9379830	0.299711	HIST1H3PS1	intergenic
1	rs4412193	6	26338056	G	A	0.3857	5.464e-09	0.0436	0.0075	rs9379830	0.299711	RNU6-1259P	intergenic
1	rs9467713	6	26338128	C	T	0.09245	6.043e-16	-0.113	0.014	rs34961555	0.664565	RNU6-1259P	intergenic
1	rs4413606	6	26338257	G	A	0.3588	0.02014	0.0174	0.0075	rs9379830	0.142334	RNU6-1259P	intergenic
1	rs2893842	6	26338434	G	T	0.326	7.929e-08	0.0408	0.0076	rs9379830	0.22441	RNU6-1259P	intergenic
1	rs2393649	6	26338538	G	T	0.326	7.778e-08	0.0408	0.0076	rs9379830	0.22441	RNU6-1259P	intergenic
1	rs2893843	6	26338697	G	A	0.3857	5.457e-09	0.0437	0.0075	rs9379830	0.299711	RNU6-1259P	intergenic
1	rs35942569	6	26339131	G	A	0.06759	2.525e-16	-0.1166	0.0142	rs34961555	0.925872	RNU6-1259P	intergenic
1	rs76691402	6	26339327	C	A	0.03877	0.01921	-0.0665	0.0284	rs9379830	0.0605962	RNU6-1259P	intergenic
1	rs78357003	6	26340868	C	T	0.1292	0.0002784	-0.0439	0.0121	rs111568057	0.0746646	RNU6-1259P	intergenic
1	rs55964643	6	26340872	G	A	0.4672	0.04217	0.0149	0.0073	rs9379830	0.12915	RNU6-1259P	intergenic
1	rs9358929	6	26341062	G	A	0.1918	0.001527	-0.0316	0.01	rs111568057	0.0605935	RNU6-1259P	intergenic
1	rs11753487	6	26341314	C	T	0.1571	9.407e-05	0.042	0.0108	rs111568057	0.0773641	RNU6-1259P	intergenic
1	rs4711107	6	26342749	C	T	0.2763	4.867e-13	-0.0642	0.0089	rs34961555	0.154727	RNU6-1259P	intergenic
1	rs9379850	6	26343057	G	C	0.1501	2.291e-17	-0.0929	0.011	rs34961555	0.394517	RNU6-1259P	intergenic
1	rs72836448	6	26343070	G	A	0.1133	0.0003338	-0.0456	0.0127	rs9379830	0.0788104	RNU6-1259P	intergenic
1	rs10946812	6	26344975	G	C	0.4056	0.0001587	0.0297	0.0079	rs34961555	0.0884957	RNU6-1259P	intergenic
1	rs10946813	6	26345141	G	A	0.4056	0.0001679	0.0296	0.0079	rs34961555	0.0884957	RNU6-1259P	intergenic
1	rs10456328	6	26347997	C	T	0.1173	8.024e-05	-0.0487	0.0124	rs9379830	0.0938952	RNU6-1259P	intergenic
1	rs6936006	6	26350565	G	A	0.4085	0.0001441	-0.0299	0.0079	rs34961555	0.0859168	RNU6-1259P	intergenic
1	rs34565965	6	26350810	T	A	0.2435	0.002349	0.0276	0.0091	rs34961555	0.229787	RNU6-1259P	intergenic
1	rs72836460	6	26351890	T	A	0.1183	9.005e-05	-0.0485	0.0124	rs9379830	0.0987071	RNU6-1259P	intergenic
1	rs9467722	6	26352566	C	T	0.4135	8.736e-05	-0.0309	0.0079	rs34961555	0.0840374	RNU6-1259P	downstream
1	rs72836467	6	26353927	G	A	0.1302	0.0001056	0.0472	0.0122	rs9379830	0.0842821	RNU6-1259P	upstream
1	rs67509210	6	26354100	G	T	0.1123	4.093e-15	0.0933	0.0119	rs34961555	0.50949	RNU6-1259P	upstream
1	rs9366652	6	26354219	G	C	0.2823	1.719e-13	-0.0648	0.0088	rs34961555	0.137772	RNU6-1259P	upstream
1	rs9366653	6	26354247	G	A	0.1123	4.129e-15	0.0933	0.0119	rs34961555	0.50949	RNU6-1259P	upstream
1	rs36085954	6	26354464	G	A	0.1143	4.929e-05	0.042	0.0104	rs116272812	0.0874691	RNU6-1259P	intergenic
1	rs9379851	6	26354780	C	A	0.1123	4.058e-15	-0.0933	0.0119	rs34961555	0.50949	RNU6-1259P	intergenic
1	rs35934643	6	26355094	G	A	0.1123	3.972e-15	0.0933	0.0119	rs34961555	0.50949	RNU6-1259P	intergenic
1	rs6933583	6	26355283	C	A	0.2833	5.546e-13	-0.0633	0.0088	rs34961555	0.137005	RNU6-1259P	intergenic
1	rs4712980	6	26355758	G	T	0.2833	5.417e-13	-0.0634	0.0088	rs34961555	0.137005	RNU6-1259P	intergenic
1	rs35304979	6	26356347	C	A	0.1123	3.807e-15	0.0933	0.0119	rs34961555	0.50949	RNU6-1259P	intergenic
1	rs9467725	6	26356822	G	A	0.2833	5.417e-13	-0.0634	0.0088	rs34961555	0.137005	RNU6-1259P	intergenic
1	rs71557332	6	26356853	C	T	0.1123	3.807e-15	0.0933	0.0119	rs34961555	0.50949	RNU6-1259P	intergenic
1	rs9393703	6	26356951	C	T	0.1123	3.84e-15	-0.0933	0.0119	rs34961555	0.50949	RNU6-1259P	intergenic
1	rs9358930	6	26357011	C	T	0.1123	3.84e-15	0.0933	0.0119	rs34961555	0.50949	RNU6-1259P	intergenic
1	rs116018523	6	26357234	C	T	0.1302	0.0001098	0.0471	0.0122	rs9379830	0.0842821	RNU6-1259P	intergenic
1	rs9379852	6	26357278	G	A	0.1123	3.807e-15	-0.0933	0.0119	rs34961555	0.50949	RNU6-1259P	intergenic
1	rs9379853	6	26357635	G	A	0.1123	3.938e-15	-0.0933	0.0119	rs34961555	0.50949	RNU6-1259P	intergenic
1	rs72836480	6	26358596	C	A	0.1024	0.002387	-0.0444	0.0146	rs9379830	0.0687002	RNU6-1259P	intergenic
1	rs9393704	6	26358775	C	T	0.1123	3.972e-15	-0.0933	0.0119	rs34961555	0.50949	RNU6-1259P	intergenic
1	rs72836482	6	26359241	T	A	0.1123	3.807e-15	-0.0933	0.0119	rs34961555	0.50949	RNU6-1259P	intergenic
1	rs66972160	6	26359306	C	T	0.4125	7.791e-05	-0.0311	0.0079	rs34961555	0.0844102	RNU6-1259P	intergenic
1	rs9348709	6	26360311	G	A	0.1123	3.807e-15	0.0933	0.0119	rs34961555	0.50949	BTN3A2	intergenic
1	rs9348710	6	26360486	C	A	0.4125	7.613e-05	-0.0311	0.0078	rs34961555	0.0844102	BTN3A2	intergenic
1	rs9348711	6	26360597	G	A	0.2396	5.059e-11	-0.0606	0.0092	rs34961555	0.181315	BTN3A2	intergenic
1	rs9393705	6	26361011	G	A	0.1123	3.807e-15	0.0933	0.0119	rs34961555	0.50949	BTN3A2	intergenic
1	rs72840194	6	26361369	G	A	0.1183	0.0001109	0.0478	0.0124	rs9379830	0.0987071	BTN3A2	intergenic
1	rs4712981	6	26361430	C	T	0.2823	5.417e-13	0.0634	0.0088	rs34961555	0.137772	BTN3A2	intergenic
1	rs9393706	6	26361500	G	A	0.1123	3.807e-15	0.0933	0.0119	rs34961555	0.50949	BTN3A2	intergenic
1	rs10946816	6	26361946	G	C	0.2823	5.417e-13	-0.0634	0.0088	rs34961555	0.137772	BTN3A2	intergenic
1	rs34550936	6	26361985	G	A	0.1123	3.807e-15	-0.0933	0.0119	rs34961555	0.50949	BTN3A2	intergenic
1	rs34622023	6	26362119	T	A	0.1123	3.807e-15	-0.0933	0.0119	rs34961555	0.50949	BTN3A2	intergenic
1	rs9393707	6	26362486	C	T	0.1123	3.807e-15	-0.0933	0.0119	rs34961555	0.50949	BTN3A2	intergenic
1	rs9393708	6	26362643	C	T	0.1123	3.807e-15	-0.0933	0.0119	rs34961555	0.50949	BTN3A2	intergenic
1	rs9358932	6	26362705	C	T	0.1123	3.807e-15	0.0933	0.0119	rs34961555	0.50949	BTN3A2	intergenic
1	rs9379854	6	26362854	C	T	0.1123	3.807e-15	-0.0933	0.0119	rs34961555	0.50949	BTN3A2	intergenic
1	rs9358933	6	26363688	C	T	0.2823	5.417e-13	0.0634	0.0088	rs34961555	0.137772	BTN3A2	intergenic
1	rs9358934	6	26363755	G	C	0.1123	3.807e-15	0.0933	0.0119	rs34961555	0.50949	BTN3A2	intergenic
1	rs10946817	6	26364056	C	T	0.3966	8.486e-07	0.0396	0.008	rs34961555	0.0925304	BTN3A2	intergenic
1	rs12194095	6	26364520	C	T	0.1024	0.002831	-0.0437	0.0146	rs9379830	0.0687002	BTN3A2	upstream
1	rs9357006	6	26364628	C	A	0.1123	3.807e-15	-0.0933	0.0119	rs34961555	0.50949	BTN3A2	upstream
1	rs9379855	6	26364930	C	T	0.1123	3.807e-15	-0.0933	0.0119	rs34961555	0.50949	BTN3A2	upstream:downstream
1	rs9393709	6	26365147	C	T	0.3966	8.486e-07	0.0396	0.008	rs34961555	0.0925304	BTN3A2	upstream:downstream
1	rs3734536	6	26365346	G	C	0.3966	8.468e-07	0.0396	0.008	rs34961555	0.0925304	BTN3A2	upstream:downstream
1	rs28362606	6	26365586	C	T	0.1133	3.807e-15	-0.0933	0.0119	rs34961555	0.504565	BTN3A2	intronic
1	rs58825580	6	26365679	G	T	0.1193	1.297e-15	-0.0943	0.0118	rs34961555	0.467832	BTN3A2	intronic
1	rs66827971	6	26365766	C	T	0.1123	3.873e-15	-0.0933	0.0119	rs34961555	0.50949	BTN3A2:AL021917.1	ncRNA_exonic
1	rs71557334	6	26365913	G	T	0.1123	3.89e-15	0.0933	0.0119	rs34961555	0.50949	BTN3A2	intronic
1	rs9348712	6	26366511	T	A	0.1123	3.89e-15	0.0933	0.0119	rs34961555	0.50949	BTN3A2	intronic
1	rs9379856	6	26366836	C	A	0.1123	3.89e-15	-0.0933	0.0119	rs34961555	0.50949	BTN3A2	intronic
1	rs12199613	6	26367218	C	T	0.3966	8.139e-07	0.0397	0.008	rs34961555	0.0925304	BTN3A2	intronic
1	rs9688946	6	26367445	C	A	0.3966	8.723e-07	0.0396	0.0081	rs34961555	0.0925304	BTN3A2	intronic
1	rs9379857	6	26367654	G	C	0.1123	3.857e-15	0.0933	0.0119	rs34961555	0.50949	BTN3A2	intronic
1	rs9379858	6	26367689	C	T	0.1123	3.857e-15	-0.0933	0.0119	rs34961555	0.50949	BTN3A2	intronic
1	rs9393710	6	26367833	G	A	0.1123	3.857e-15	-0.0933	0.0119	rs34961555	0.50949	BTN3A2	intronic
1	rs71557335	6	26368279	G	A	0.1123	3.857e-15	0.0933	0.0119	rs34961555	0.50949	BTN3A2	splicing
1	rs9379859	6	26369549	C	T	0.1123	3.955e-15	0.0933	0.0119	rs34961555	0.50949	BTN3A2	intronic
1	rs9358935	6	26369587	G	A	0.1123	3.955e-15	-0.0933	0.0119	rs34961555	0.50949	BTN3A2	intronic
1	rs34436535	6	26370365	G	C	0.1123	3.955e-15	0.0933	0.0119	rs34961555	0.50949	BTN3A2	intronic
1	rs35307327	6	26370474	C	T	0.1123	3.955e-15	0.0933	0.0119	rs34961555	0.50949	BTN3A2	intronic
1	rs34878490	6	26370572	C	T	0.1123	3.938e-15	0.0933	0.0119	rs34961555	0.50949	BTN3A2	exonic
1	rs9379860	6	26370605	C	T	0.4135	7.082e-05	-0.0312	0.0079	rs34961555	0.0833484	BTN3A2	exonic
1	rs9358936	6	26370657	G	A	0.1123	3.955e-15	-0.0933	0.0119	rs34961555	0.50949	BTN3A2	exonic
1	rs9393711	6	26370659	C	T	0.1123	1.701e-14	0.0903	0.0118	rs34961555	0.50949	BTN3A2	exonic
1	rs12205731	6	26370660	G	A	0.1024	0.002937	-0.0435	0.0146	rs9379830	0.0687002	BTN3A2	exonic
1	rs9379862	6	26370707	C	T	0.2396	4.782e-11	-0.0607	0.0092	rs34961555	0.181315	BTN3A2	exonic
1	rs9393712	6	26371000	G	C	0.1123	3.955e-15	0.0933	0.0119	rs34961555	0.50949	BTN3A2	intronic
1	rs10946818	6	26371006	G	A	0.161	1.445e-05	-0.0471	0.0109	rs111568057	0.120805	BTN3A2	intronic
1	rs7750384	6	26371364	C	T	0.1302	0.0001277	-0.0466	0.0122	rs9379830	0.0842821	BTN3A2	intronic
1	rs12173854	6	26371679	G	A	0.1123	4e-15	-0.0933	0.0119	rs34961555	0.50949	BTN3A2	intronic
1	rs72841519	6	26371901	C	T	0.1302	0.0001279	0.0466	0.0122	rs9379830	0.0842821	BTN3A2	intronic
1	rs9379863	6	26372427	G	A	0.1103	3.955e-15	-0.0933	0.0119	rs34961555	0.511997	BTN3A2	intronic
1	rs9379864	6	26372584	G	A	0.1103	3.955e-15	0.0933	0.0119	rs34961555	0.511997	BTN3A2	intronic
1	rs12176317	6	26372786	G	A	0.1103	3.972e-15	-0.0933	0.0119	rs34961555	0.511997	BTN3A2	intronic
1	rs12174602	6	26372827	C	T	0.1103	3.972e-15	0.0933	0.0119	rs34961555	0.511997	BTN3A2	intronic
1	rs12174623	6	26373086	C	T	0.1103	5.576e-15	0.0928	0.0119	rs34961555	0.511997	BTN3A2	intronic
1	rs12174639	6	26373121	G	A	0.1103	3.972e-15	0.0933	0.0119	rs34961555	0.511997	BTN3A2	intronic
1	rs12174631	6	26373150	C	T	0.1103	3.438e-15	0.0935	0.0119	rs34961555	0.511997	BTN3A2	exonic
1	rs13216828	6	26373507	G	A	0.1103	3.453e-15	0.0935	0.0119	rs34961555	0.511997	BTN3A2	exonic
1	rs9393714	6	26373740	G	T	0.1103	3.726e-15	0.0933	0.0119	rs34961555	0.511997	BTN3A2	UTR3
1	rs12216155	6	26373943	G	A	0.1024	0.002934	0.0435	0.0146	rs9379830	0.0687002	BTN3A2	intronic
1	rs9358937	6	26374274	G	C	0.1103	3.759e-15	-0.0933	0.0119	rs34961555	0.511997	BTN3A2	intronic
1	rs9379870	6	26374410	G	A	0.2823	7.646e-13	-0.0631	0.0088	rs34961555	0.132564	BTN3A2	intronic
1	rs11758089	6	26374549	C	T	0.1779	3.791e-07	0.0509	0.01	rs111568057	0.126388	BTN3A2	intronic
1	rs733528	6	26374903	G	A	0.2813	3.315e-13	-0.064	0.0088	rs34961555	0.133326	BTN3A2	intronic
1	rs2073527	6	26374978	C	T	0.1103	3.759e-15	-0.0933	0.0119	rs34961555	0.511997	BTN3A2	intronic
1	rs2073528	6	26375143	G	C	0.2813	3.171e-13	0.0641	0.0088	rs34961555	0.133326	BTN3A2	intronic
1	rs2073529	6	26375159	G	A	0.1113	3.759e-15	-0.0933	0.0119	rs34961555	0.506897	BTN3A2	intronic
1	rs2073530	6	26375243	C	T	0.1103	3.759e-15	-0.0933	0.0119	rs34961555	0.511997	BTN3A2	intronic
1	rs2073531	6	26375256	G	A	0.1103	3.759e-15	-0.0933	0.0119	rs34961555	0.511997	BTN3A2	intronic
1	rs9348715	6	26375642	G	C	0.2813	3.171e-13	-0.0641	0.0088	rs34961555	0.133326	BTN3A2	intronic
1	rs9393715	6	26375645	G	A	0.1133	3.759e-15	0.0933	0.0119	rs34961555	0.485906	BTN3A2	intronic
1	rs9348716	6	26375658	G	A	0.1133	3.759e-15	0.0933	0.0119	rs34961555	0.485906	BTN3A2	intronic
1	rs9379871	6	26375854	G	C	0.1123	3.17e-15	-0.0936	0.0119	rs34961555	0.501877	BTN3A2	UTR3
1	rs3757138	6	26376103	G	A	0.1103	3.759e-15	-0.0933	0.0119	rs34961555	0.511997	BTN3A2	UTR3
1	rs1985732	6	26376161	G	A	0.2932	1.465e-11	-0.0585	0.0087	rs34961555	0.130653	BTN3A2	UTR3
1	rs3047288	6	26376314	G	A	0.1103	3.775e-15	-0.0933	0.0119	rs34961555	0.511997	BTN3A2	UTR3
1	rs28551159	6	26376368	G	A	0.1103	3.775e-15	-0.0933	0.0119	rs34961555	0.511997	BTN3A2	UTR3
1	rs12214031	6	26376628	C	T	0.4125	5.53e-05	-0.0317	0.0079	rs34961555	0.0798325	BTN3A2	intronic
1	rs13218591	6	26376832	C	T	0.2922	8.308e-13	-0.0626	0.0087	rs34961555	0.130055	BTN3A2	UTR3
1	rs9393716	6	26376868	G	A	0.1948	0.002844	-0.0286	0.0096	rs34961555	0.248612	BTN3A2	UTR3
1	rs9366654	6	26377028	G	A	0.1123	3.775e-15	0.0933	0.0119	rs34961555	0.501877	BTN3A2	UTR3
1	rs111568057	6	26377069	C	T	0.02783	4.437e-08	-0.1131	0.0207	rs111568057	1	BTN3A2	UTR3
1	rs9366655	6	26377385	G	C	0.1113	3.203e-15	-0.0936	0.0119	rs34961555	0.506897	BTN3A2	UTR3
1	rs1977	6	26377546	G	A	0.1113	3.189e-15	-0.0936	0.0119	rs34961555	0.506897	BTN3A2	UTR3
1	rs1978	6	26377573	T	A	0.1113	3.189e-15	0.0936	0.0119	rs34961555	0.506897	BTN3A2	UTR3
1	rs1979	6	26377591	G	T	0.1103	3.203e-15	0.0936	0.0119	rs34961555	0.49439	BTN3A2	UTR3
1	rs68072215	6	26377927	C	T	0.1113	3.812e-15	-0.0933	0.0119	rs34961555	0.506897	BTN3A2	UTR3
1	rs66823108	6	26377939	G	A	0.1113	3.812e-15	0.0933	0.0119	rs34961555	0.506897	BTN3A2	UTR3
1	rs34637389	6	26377991	G	C	0.1113	6.269e-05	-0.0414	0.0104	rs116272812	0.0927148	BTN3A2	UTR3
1	rs72841536	6	26378288	T	A	0.1113	2.953e-15	0.0936	0.0119	rs34961555	0.506897	BTN3A2	UTR3
1	rs1624064	6	26378681	C	T	0.4732	6.1e-06	0.0347	0.0077	rs13212562	0.0996582	BTN3A2	downstream
1	rs9467729	6	26379298	C	T	0.1481	1.479e-05	-0.051	0.0118	rs9379830	0.062897	BTN3A2	downstream
1	rs9467732	6	26379440	T	A	0.3201	0.0002569	-0.0313	0.0086	rs34961555	0.143967	BTN3A2	downstream
1	rs79981277	6	26380030	G	A	0.1541	1.052e-05	-0.047	0.0107	rs111568057	0.153595	BTN3A2	intergenic
1	rs9467736	6	26380032	G	A	0.3181	0.0005975	-0.0295	0.0086	rs34961555	0.145269	BTN3A2	intergenic
1	rs3757140	6	26380457	G	A	0.1372	1.74e-05	-0.0517	0.012	rs9379830	0.076603	BTN3A2	intergenic
1	rs3757145	6	26381075	C	T	0.1372	1.747e-05	-0.0517	0.012	rs9379830	0.076603	BTN2A2	intergenic
1	rs3757149	6	26381316	C	T	0.1372	1.747e-05	0.0517	0.012	rs9379830	0.076603	BTN2A2	intergenic
1	rs9467737	6	26381630	C	T	0.4384	0.0002885	-0.0284	0.0078	rs34961555	0.069466	BTN2A2	intergenic
1	rs9461246	6	26381660	G	A	0.1372	1.747e-05	-0.0517	0.012	rs9379830	0.076603	BTN2A2	intergenic
1	rs9461249	6	26383386	C	T	0.1213	0.0004938	0.0488	0.014	rs9379830	0.0509137	BTN2A2	UTR5
1	rs9467741	6	26383459	G	A	0.1213	0.0004938	-0.0488	0.014	rs9379830	0.0509137	BTN2A2	UTR5
1	rs2072806	6	26385093	G	C	0.1173	1.245e-16	-0.1021	0.0123	rs34961555	0.485606	BTN2A2	intronic
1	rs1796518	6	26388672	C	T	0.3767	0.01071	0.0201	0.0079	rs34961555	0.0813455	BTN2A2	intronic
1	rs2076029	6	26390830	C	T	0.4384	0.0002987	-0.0283	0.0078	rs34961555	0.069466	BTN2A2	intronic
1	rs2072804	6	26391190	G	A	0.3181	0.0003163	0.031	0.0086	rs34961555	0.145269	BTN2A2	UTR3
1	rs2237235	6	26391395	G	A	0.2366	0.004173	-0.0263	0.0092	rs34961555	0.223098	BTN2A2	UTR3
1	rs2072803	6	26392515	G	C	0.1173	1.278e-16	0.1021	0.0123	rs34961555	0.485606	BTN2A2	exonic
1	rs3927423	6	26393487	C	T	0.1193	1.608e-05	-0.052	0.012	rs9379830	0.0875327	BTN2A2	UTR3
1	rs7356988	6	26396727	G	T	0.4404	0.0003315	0.028	0.0078	rs34961555	0.068204	BTN2A2	intergenic
1	rs79672991	6	26396857	G	A	0.01789	1.865e-06	-0.1149	0.0241	rs111568057	0.629602	BTN2A2	intergenic
1	rs12663780	6	26397573	C	T	0.4404	0.0003454	-0.028	0.0078	rs34961555	0.068204	BTN2A2	intergenic
1	rs12201802	6	26398664	G	A	0.1193	1.588e-05	-0.052	0.0121	rs9379830	0.0875327	BTN2A2	intergenic
1	rs4712987	6	26399615	C	A	0.4394	0.000518	-0.0272	0.0078	rs34961555	0.0685328	BTN3A1	intergenic
1	rs1741738	6	26401252	G	A	0.1551	8.376e-06	0.0476	0.0107	rs111568057	0.15236	BTN3A1	intergenic
1	rs9379873	6	26402717	C	T	0.1163	3.051e-16	-0.1022	0.0125	rs34961555	0.490238	BTN3A1	intronic
1	rs12200782	6	26403036	G	C	0.1213	1.458e-05	0.0521	0.012	rs9379830	0.0830816	BTN3A1	intronic
1	rs3799378	6	26404374	G	A	0.2256	3.241e-12	-0.0675	0.0097	rs34961555	0.199204	BTN3A1	UTR5
1	rs1796519	6	26404680	G	A	0.1441	1.04e-05	-0.0479	0.0109	rs111568057	0.155168	BTN3A1	intronic
1	rs3799379	6	26404694	C	T	0.4483	0.0002368	0.0286	0.0078	rs34961555	0.068124	BTN3A1	intronic
1	rs10456045	6	26404958	G	A	0.3171	0.000405	0.0299	0.0085	rs34961555	0.152516	BTN3A1	intronic
1	rs9393718	6	26407482	G	A	0.1173	2.139e-16	0.1027	0.0125	rs34961555	0.485606	BTN3A1	intronic
1	rs75782365	6	26408551	G	T	0.0666	7.289e-22	-0.1386	0.0144	rs34961555	0.881534	BTN3A1	intronic
1	rs41266837	6	26409729	G	A	0.1481	2.017e-05	-0.0478	0.0112	rs9379830	0.068716	BTN3A1	intronic
1	rs41266839	6	26409890	G	C	0.0666	2.403e-21	0.1366	0.0144	rs34961555	0.881534	BTN3A1	exonic
1	rs41266841	6	26410011	G	C	0.0169	1.608e-06	0.1157	0.0241	rs111568057	0.593401	BTN3A1	intronic
1	rs3208733	6	26414425	C	T	0.4503	0.00025	0.0286	0.0078	rs34961555	0.0638292	BTN3A1	UTR3
1	rs10946822	6	26414678	G	C	0.1402	1.855e-05	-0.0481	0.0112	rs9379830	0.0796806	BTN3A1	UTR3
1	rs34273322	6	26415409	T	A	0.1163	2.615e-16	0.1024	0.0125	rs34961555	0.473445	BTN3A1	UTR3
1	rs9358939	6	26416787	G	C	0.1163	2.615e-16	-0.1024	0.0125	rs34961555	0.473445	BTN3A1	intergenic
1	rs2393667	6	26421345	C	T	0.1173	2.615e-16	-0.1024	0.0125	rs34961555	0.485606	BTN2A3P	upstream
1	rs4320356	6	26423560	C	T	0.4503	0.0003052	0.0281	0.0078	rs34961555	0.0638292	BTN2A3P	ncRNA_exonic
1	rs2076030	6	26426856	G	A	0.1173	2.639e-16	0.1024	0.0125	rs34961555	0.485606	BTN2A3P	ncRNA_intronic
1	rs1741740	6	26428842	G	A	0.1779	0.0004807	-0.0327	0.0094	rs61736957	0.0520511	BTN2A3P	ncRNA_intronic
1	rs12207181	6	26431285	C	T	0.1203	4.754e-05	-0.0495	0.0122	rs9379830	0.0939038	BTN2A3P	ncRNA_exonic
1	rs2235251	6	26431982	C	T	0.1163	6.172e-16	0.1009	0.0125	rs34961555	0.482569	BTN2A3P	ncRNA_exonic
1	rs12199239	6	26432570	G	C	0.1203	4.101e-05	-0.0499	0.0122	rs9379830	0.0939038	BTN2A3P	ncRNA_exonic
1	rs9366656	6	26434630	C	T	0.1163	5.474e-16	-0.1011	0.0125	rs34961555	0.482569	BTN2A3P	intergenic
1	rs9366657	6	26434914	G	C	0.4503	0.0001984	-0.0289	0.0078	rs34961555	0.0638292	BTN2A3P	intergenic
1	rs10456330	6	26436692	C	T	0.1203	4.365e-05	-0.0497	0.0122	rs9379830	0.0939038	BTN3A3	intergenic
1	rs12208390	6	26437106	C	T	0.1203	4.277e-05	-0.0498	0.0122	rs9379830	0.0939038	BTN3A3	intergenic
1	rs9379874	6	26440429	T	A	0.4503	0.0002498	-0.0285	0.0078	rs34961555	0.0638292	BTN3A3	upstream
1	rs13220495	6	26441640	C	T	0.0666	8.783e-21	0.1342	0.0144	rs34961555	0.881534	BTN3A3	intronic
1	rs9379875	6	26444732	C	T	0.1163	3.452e-16	0.1018	0.0125	rs34961555	0.482569	BTN3A3	intronic
1	rs3846845	6	26444915	G	A	0.4493	0.0002312	0.0287	0.0078	rs34961555	0.0605552	BTN3A3	intronic
1	rs35942482	6	26444938	T	A	0.1163	5.318e-16	0.1011	0.0125	rs34961555	0.482569	BTN3A3	intronic
1	rs3846846	6	26445039	G	A	0.4493	0.000231	-0.0287	0.0078	rs34961555	0.0605552	BTN3A3	intronic
1	rs72843734	6	26448344	G	C	0.1203	3.714e-05	0.0502	0.0122	rs9379830	0.0939038	BTN3A3	intronic
1	rs1796524	6	26449219	G	A	0.1123	2.224e-06	-0.0564	0.0119	rs111568057	0.195803	BTN3A3	intronic
1	rs17539358	6	26450771	C	T	0.01789	1.336e-06	-0.114	0.0236	rs111568057	0.426975	BTN3A3	intronic
1	rs2237236	6	26451553	G	A	0.4493	0.000301	-0.0281	0.0078	rs34961555	0.0605552	BTN3A3	intronic
1	rs41267923	6	26452947	C	T	0.1203	3.607e-05	-0.0502	0.0122	rs9379830	0.0939038	BTN3A3	UTR3
1	rs10484440	6	26453742	G	A	0.1471	7.25e-05	0.0443	0.0112	rs9379830	0.0814651	BTN3A3	downstream
1	rs34605993	6	26454363	C	T	0.0825	8.929e-17	0.1048	0.0126	rs34961555	0.697679	BTN3A3	downstream
1	rs66757203	6	26454956	C	T	0.0825	4.306e-16	0.1022	0.0126	rs34961555	0.697679	BTN3A3	intergenic
1	rs36033628	6	26456074	G	T	0.0825	8.673e-17	-0.1049	0.0126	rs34961555	0.697679	BTN2A1	intergenic
1	rs12195971	6	26460424	G	A	0.1223	4.304e-05	-0.0498	0.0122	rs9379830	0.0980522	BTN2A1	intronic
1	rs12211201	6	26461461	G	A	0.1223	4.007e-05	0.0499	0.0122	rs9379830	0.0980522	BTN2A1	intronic
1	rs35627490	6	26462104	C	T	0.0825	4.928e-17	0.1057	0.0126	rs34961555	0.697679	BTN2A1	intronic
1	rs3823158	6	26463271	T	A	0.0825	6.25e-17	0.1054	0.0126	rs34961555	0.697679	BTN2A1	intronic
1	rs13195401	6	26463574	G	T	0.06859	6.695e-22	0.1382	0.0144	rs34961555	0.858055	BTN2A1	exonic
1	rs13195402	6	26463575	G	T	0.06859	6.695e-22	0.1382	0.0144	rs34961555	0.858055	BTN2A1	exonic
1	rs13195509	6	26463660	G	A	0.0825	4.569e-17	0.1059	0.0126	rs34961555	0.697679	BTN2A1	exonic
1	rs6916321	6	26464789	G	A	0.2445	3.506e-11	-0.0598	0.009	rs111568057	0.095544	BTN2A1	intronic
1	rs12202419	6	26465384	G	T	0.1233	5.559e-06	0.0546	0.012	rs9379830	0.104729	BTN2A1	intronic
1	rs2273558	6	26466035	C	A	0.3072	3.911e-14	-0.066	0.0087	rs34961555	0.117453	BTN2A1	intronic
1	rs1977199	6	26466389	G	A	0.2445	0.0005802	-0.0315	0.0092	rs34961555	0.204789	BTN2A1	intronic
1	rs1977200	6	26466392	G	A	0.2445	0.0005802	-0.0315	0.0092	rs34961555	0.204789	BTN2A1	intronic
1	rs3799380	6	26467182	C	T	0.1918	8.837e-20	-0.0928	0.0102	rs34961555	0.274639	BTN2A1	intronic
1	rs3734542	6	26468326	G	A	0.0825	2.011e-17	0.1072	0.0126	rs34961555	0.697679	BTN2A1	exonic
1	rs3734543	6	26468545	G	C	0.0825	2.011e-17	0.1072	0.0126	rs34961555	0.697679	BTN2A1	exonic
1	rs3734544	6	26468660	G	A	0.1759	6.949e-20	0.0932	0.0102	rs34961555	0.314973	BTN2A1	exonic
1	rs9366658	6	26469866	G	A	0.1759	7.851e-20	0.0931	0.0102	rs34961555	0.314973	BTN2A1	intronic
1	rs9358944	6	26469875	C	A	0.1759	7.851e-20	-0.0931	0.0102	rs34961555	0.314973	BTN2A1	intronic
1	rs9348719	6	26470032	C	T	0.1759	6.949e-20	-0.0932	0.0102	rs34961555	0.314973	BTN2A1	intronic
1	rs4711112	6	26470862	G	A	0.2425	1.949e-11	-0.061	0.0091	rs111568057	0.0785047	BTN2A1	intronic
1	rs6456727	6	26471155	C	T	0.1918	8.767e-20	-0.0928	0.0102	rs34961555	0.274639	BTN2A1	intronic
1	rs6927012	6	26471992	G	A	0.1103	3.207e-06	-0.0569	0.0122	rs111568057	0.179176	BTN2A1	intronic
1	rs9358945	6	26472114	G	A	0.1759	6.78e-20	-0.0932	0.0102	rs34961555	0.314973	BTN2A1	intronic
1	rs12213722	6	26473083	G	A	0.1233	1.537e-05	0.0519	0.012	rs9379830	0.0956776	BTN2A1	intronic
1	rs7773938	6	26474044	C	T	0.175	6.739e-20	0.0932	0.0102	rs34961555	0.317189	BTN2A1	intronic
1	rs56296968	6	26474571	C	T	0.1759	6.739e-20	0.0932	0.0102	rs34961555	0.314973	BTN2A1	intronic
1	rs6925193	6	26475016	C	T	0.2435	1.93e-11	-0.061	0.0091	rs111568057	0.086313	BTN2A1	intronic
1	rs3757150	6	26476782	T	A	0.1759	6.921e-20	0.0932	0.0102	rs34961555	0.314973	BTN2A1	UTR3
1	rs16891717	6	26477143	T	A	0.1759	6.921e-20	0.0932	0.0102	rs34961555	0.314973	BTN2A1	downstream
1	rs6456728	6	26477779	G	A	0.1968	8.894e-20	0.0928	0.0102	rs34961555	0.265719	BTN2A1	downstream
1	rs34104395	6	26478252	C	T	0.0825	1.891e-17	0.1073	0.0126	rs34961555	0.697679	BTN2A1	intergenic
1	rs6906521	6	26478909	C	T	0.2435	1.826e-11	-0.0611	0.0091	rs111568057	0.086313	BTN2A1	intergenic
1	rs9358946	6	26478927	G	A	0.1759	6.549e-20	0.0932	0.0102	rs34961555	0.314973	BTN2A1	intergenic
1	rs9358947	6	26479000	G	A	0.1759	6.549e-20	0.0932	0.0102	rs34961555	0.314973	BTN2A1	intergenic
1	rs16891725	6	26479150	C	T	0.1183	6.77e-21	0.1132	0.0121	rs13212562	0.492075	BTN2A1	intergenic
1	rs9357008	6	26479891	G	T	0.2455	1.482e-11	0.0613	0.0091	rs111568057	0.0853512	BTN2A1	intergenic
1	rs1535278	6	26481317	C	T	0.1103	3.219e-06	0.0569	0.0122	rs111568057	0.179176	BTN2A1	intergenic
1	rs7756567	6	26481642	G	T	0.1759	6.63e-20	-0.0932	0.0102	rs34961555	0.314973	BTN2A1	intergenic
1	rs9348720	6	26482468	G	A	0.1759	7.096e-20	0.0931	0.0102	rs34961555	0.314973	BTN2A1	intergenic
1	rs9358948	6	26483806	G	A	0.1759	4.895e-20	0.0937	0.0102	rs34961555	0.314973	BTN2A1	intergenic
1	rs6456729	6	26484330	C	A	0.2425	1.739e-11	-0.0612	0.0091	rs111568057	0.0867989	BTN2A1	intergenic
1	rs9348721	6	26485573	G	A	0.1123	9.637e-21	-0.1127	0.0121	rs13212562	0.516875	BTN2A1	intergenic
1	rs6900665	6	26487169	C	T	0.1123	8.852e-21	0.1129	0.0121	rs13212562	0.516875	BTN2A1	intergenic
1	rs7750131	6	26489006	G	C	0.2326	1.461e-11	0.0616	0.0091	rs111568057	0.0928731	BTN2A1	intergenic
1	rs34313099	6	26489607	C	T	0.17	1.133e-19	0.0927	0.0102	rs34961555	0.321228	BTN1A1	intergenic
1	rs6924727	6	26491234	G	A	0.1839	2.343e-19	-0.092	0.0102	rs13212562	0.276405	BTN1A1	intergenic
1	rs6941920	6	26492149	C	T	0.1839	2.357e-19	0.092	0.0102	rs13212562	0.276405	BTN1A1	intergenic
1	rs13195047	6	26493384	G	T	0.169	3.127e-19	0.0918	0.0102	rs34961555	0.311484	BTN1A1	intergenic
1	rs6933213	6	26493909	C	T	0.1839	2.374e-19	-0.0919	0.0102	rs13212562	0.276405	BTN1A1	intergenic
1	rs2093169	6	26495099	C	T	0.175	1.618e-19	0.0924	0.0102	rs34961555	0.305389	BTN1A1	intergenic
1	rs79052896	6	26496291	G	A	0.05268	7.005e-08	-0.0909	0.0169	rs111568057	0.344235	BTN1A1	intergenic
1	rs9467772	6	26496578	T	A	0.1899	2.219e-19	-0.092	0.0102	rs13212562	0.270097	BTN1A1	intergenic
1	rs2145319	6	26496762	G	C	0.1113	3.435e-06	0.0569	0.0122	rs111568057	0.177282	BTN1A1	intergenic
1	rs9379880	6	26496916	G	A	0.175	1.741e-19	0.0923	0.0102	rs34961555	0.305389	BTN1A1	intergenic
1	rs72843784	6	26498758	G	T	0.06759	2.995e-22	0.1396	0.0144	rs34961555	0.842975	BTN1A1	intergenic
1	rs13220261	6	26499185	C	T	0.08151	1.899e-17	0.1073	0.0126	rs34961555	0.683504	BTN1A1	intergenic
1	rs9393727	6	26500011	G	C	0.1223	6.945e-20	-0.11	0.012	rs13212562	0.503097	BTN1A1	intergenic
1	rs2295593	6	26501768	C	T	0.1223	1.532e-19	0.1089	0.012	rs13212562	0.503097	BTN1A1	intronic
1	rs3736780	6	26505135	C	T	0.1133	9.533e-07	0.0593	0.0121	rs111568057	0.173581	BTN1A1	intronic
1	rs115147071	6	26505518	G	T	0.05964	0.001339	0.0566	0.0176	rs61736957	0.378753	BTN1A1	intronic
1	rs2224379	6	26507434	G	A	0.1123	9.443e-07	-0.0593	0.0121	rs111568057	0.175417	BTN1A1	intronic
1	rs35555795	6	26509382	C	T	0.08151	1.842e-17	0.1073	0.0126	rs34961555	0.683504	BTN1A1	exonic
1	rs3799383	6	26510748	C	T	0.1223	1.517e-19	0.1089	0.012	rs13212562	0.503097	BTN1A1	downstream
1	rs9379882	6	26511076	C	T	0.1223	1.517e-19	0.1089	0.012	rs13212562	0.503097	BTN1A1	downstream
1	rs34148261	6	26511744	G	C	0.08151	1.916e-17	0.1073	0.0126	rs34961555	0.683504	BTN1A1	intergenic
1	rs7765920	6	26514771	C	T	0.2465	3.705e-12	0.0628	0.009	rs111568057	0.0830472	BTN1A1	intergenic
1	rs12176129	6	26514940	C	T	0.1223	1.631e-19	0.1088	0.012	rs13212562	0.503097	BTN1A1	intergenic
1	rs140052524	6	26515050	G	C	0.1252	2.01e-05	0.051	0.012	rs9379830	0.100817	BTN1A1	intergenic
1	rs72843802	6	26517515	C	T	0.1252	2.01e-05	-0.051	0.012	rs9379830	0.100817	RNU6-502P	intergenic
1	rs12207224	6	26519280	T	A	0.1252	1.995e-05	0.051	0.012	rs9379830	0.100817	RNU6-502P	downstream
1	rs1535274	6	26520747	C	A	0.4354	1.07e-08	-0.0442	0.0077	rs13212562	0.0755846	RNU6-502P	intergenic
1	rs1535275	6	26520767	G	C	0.2465	3.705e-12	0.0628	0.009	rs111568057	0.0830472	RNU6-502P	intergenic
1	rs115181423	6	26521359	G	A	0.0169	1.952e-06	-0.1148	0.0241	rs111568057	0.454757	HCG11	upstream
1	rs6925047	6	26521435	G	C	0.4354	9.634e-09	-0.0443	0.0077	rs13212562	0.0755846	HCG11	upstream
1	rs6905163	6	26521520	C	T	0.1143	7.034e-07	-0.0597	0.012	rs111568057	0.171774	HCG11	upstream
1	rs4343916	6	26522675	T	A	0.4354	9.473e-09	-0.0443	0.0077	rs13212562	0.0755846	HCG11	ncRNA_exonic
1	rs6911330	6	26524313	G	A	0.1143	9.114e-07	0.0593	0.0121	rs111568057	0.171774	HCG11	ncRNA_exonic
1	rs35433030	6	26529890	G	A	0.08151	7.725e-18	0.1087	0.0126	rs34961555	0.683504	CTA-14H9.5	intergenic
1	rs66941101	6	26530376	C	T	0.08151	7.725e-18	0.1087	0.0126	rs34961555	0.683504	CTA-14H9.5	intergenic
1	rs67234939	6	26530419	G	A	0.1223	1.648e-19	-0.1088	0.012	rs13212562	0.503097	CTA-14H9.5	intergenic
1	rs9366661	6	26530931	C	T	0.1143	9.114e-07	0.0593	0.0121	rs111568057	0.171774	CTA-14H9.5	intergenic
1	rs4713007	6	26537609	G	A	0.1143	9.114e-07	-0.0593	0.0121	rs111568057	0.171774	HMGN4	intergenic
1	rs6920256	6	26537801	G	A	0.1193	7.636e-20	0.1101	0.0121	rs13212562	0.51784	HMGN4	upstream
1	rs6913550	6	26540683	C	T	0.2396	4.029e-12	-0.0628	0.0091	rs111568057	0.0873148	HMGN4	intronic
1	rs12189841	6	26544798	T	A	0.1252	1.68e-05	0.0515	0.012	rs9379830	0.100817	HMGN4	intronic
1	rs15580	6	26546048	C	T	0.1143	9.114e-07	0.0593	0.0121	rs111568057	0.171774	HMGN4	UTR3
1	rs34246779	6	26549212	G	A	0.08151	6.597e-18	0.1091	0.0126	rs34961555	0.683504	HMGN4	intergenic
1	rs72845428	6	26550144	C	T	0.08151	6.537e-18	0.1091	0.0126	rs34961555	0.683504	HMGN4	intergenic
1	rs9295696	6	26550288	C	T	0.2525	8.115e-13	0.0644	0.009	rs111568057	0.0794621	HMGN4	intergenic
1	rs6929908	6	26555289	C	A	0.2475	1.062e-12	0.0641	0.009	rs9379830	0.0832102	HMGN4	intergenic
1	rs16901784	6	26555433	C	A	0.1223	3.615e-20	0.111	0.0121	rs13212562	0.503097	HMGN4	intergenic
1	rs9295697	6	26558531	C	T	0.1203	3.117e-07	-0.0611	0.0119	rs111568057	0.161494	HMGN4	intergenic
1	rs16891824	6	26561376	G	A	0.1809	1.58e-05	-0.0407	0.0094	rs61736957	0.105854	HMGN4	intergenic
1	rs35277236	6	26562269	G	T	0.08151	3.613e-18	0.1099	0.0126	rs34961555	0.683504	HMGN4	intergenic
1	rs72844462	6	26563864	C	A	0.08151	3.613e-18	-0.1099	0.0126	rs34961555	0.683504	HMGN4	intergenic
1	rs7745632	6	26567442	C	T	0.1203	2.953e-07	-0.0611	0.0119	rs111568057	0.161494	HMGN4	intergenic
1	rs36162392	6	26569135	C	T	0.08151	4.285e-18	-0.1096	0.0126	rs34961555	0.683504	HMGN4	intergenic
1	rs13214027	6	26573631	G	C	0.1342	8.465e-20	-0.1093	0.012	rs13212562	0.456169	ABT1	intergenic
1	rs72844476	6	26574150	C	T	0.1252	1.479e-05	-0.0518	0.012	rs9379830	0.100817	ABT1	intergenic
1	rs116574109	6	26575786	G	A	0.01193	0.004074	-0.0845	0.0294	rs61736957	0.0607269	ABT1	intergenic
1	rs76864766	6	26577401	C	T	0.01889	4.392e-06	0.1097	0.0239	rs111568057	0.525763	ABT1	intergenic
1	rs9379891	6	26579560	C	T	0.1342	8.465e-20	0.1093	0.012	rs13212562	0.456169	ABT1	intergenic
1	rs141670911	6	26581258	T	A	0.1243	1.863e-05	0.0512	0.012	rs9379830	0.0987411	ABT1	intergenic
1	rs13198716	6	26582035	C	T	0.06759	4.923e-23	0.1425	0.0144	rs34961555	0.842975	ABT1	intergenic
1	rs76915538	6	26582187	C	T	0.01889	4.392e-06	0.1097	0.0239	rs111568057	0.525763	ABT1	intergenic
1	rs9393735	6	26582327	G	A	0.1312	1.351e-19	-0.1087	0.012	rs13212562	0.468596	ABT1	intergenic
1	rs9379892	6	26582414	G	A	0.2445	1.193e-12	0.064	0.009	rs111568057	0.0848959	ABT1	intergenic
1	rs9393736	6	26583676	C	A	0.1571	0.000478	-0.0401	0.0115	rs61736957	0.129628	ABT1	intergenic
1	rs72844485	6	26583985	G	A	0.1272	0.00391	0.0344	0.0119	rs111568057	0.131705	ABT1	intergenic
1	rs9379893	6	26584668	C	T	0.1909	2.936e-13	0.0711	0.0097	rs13212562	0.295636	ABT1	intergenic
1	rs13190739	6	26587373	G	T	0.08151	8.414e-19	0.1121	0.0127	rs34961555	0.683504	ABT1	intergenic
1	rs13190754	6	26587406	G	A	0.1909	2.862e-13	0.0711	0.0097	rs13212562	0.295636	ABT1	intergenic
1	rs12191423	6	26588051	G	A	0.1571	0.0005735	-0.0395	0.0115	rs61736957	0.129628	ABT1	intergenic
1	rs12191629	6	26588461	G	A	0.1571	0.0005921	-0.0395	0.0115	rs61736957	0.129628	ABT1	intergenic
1	rs34229567	6	26588521	C	T	0.1163	7.643e-21	0.1132	0.0121	rs13212562	0.533251	ABT1	intergenic
1	rs144145374	6	26588716	C	T	0.1571	0.0005761	-0.0395	0.0115	rs61736957	0.129628	ABT1	intergenic
1	rs114564790	6	26589046	G	A	0.0507	0.002191	-0.0549	0.0179	rs61736957	0.305787	ABT1	intergenic
1	rs13203358	6	26590578	T	A	0.1163	8.193e-21	-0.1132	0.0121	rs13212562	0.533251	ABT1	intergenic
1	rs6922256	6	26590941	G	A	0.1292	0.003667	-0.0347	0.0119	rs111568057	0.129124	ABT1	intergenic
1	rs9379895	6	26592707	G	A	0.1909	2.924e-13	-0.0711	0.0097	rs13212562	0.295636	ABT1	intergenic
1	rs34781270	6	26593037	G	A	0.08151	8.617e-19	-0.1121	0.0127	rs34961555	0.683504	ABT1	intergenic
1	rs35400317	6	26593275	C	T	0.06759	4.091e-23	0.1427	0.0144	rs34961555	0.842975	ABT1	intergenic
1	rs6456738	6	26594033	C	T	0.2445	5.752e-08	-0.0488	0.009	rs9379830	0.0935139	ABT1	intergenic
1	rs6915555	6	26595267	G	T	0.4304	9.087e-13	0.0556	0.0078	rs13212562	0.0673655	ABT1	intergenic
1	rs3807029	6	26595446	C	T	0.4304	9.952e-13	-0.0555	0.0078	rs13212562	0.0673655	ABT1	intergenic
1	rs3800302	6	26597333	G	A	0.4304	9.952e-13	-0.0555	0.0078	rs13212562	0.0673655	ABT1	exonic
1	rs114752296	6	26597384	G	A	0.03181	0.0006437	-0.0693	0.0203	rs61736957	0.235584	ABT1	exonic
1	rs4591839	6	26597924	C	T	0.4324	1.314e-12	0.0552	0.0078	rs13212562	0.0584627	ABT1	intronic
1	rs4634439	6	26598004	G	A	0.1163	8.015e-21	-0.1132	0.0121	rs13212562	0.533251	ABT1	intronic
1	rs3800304	6	26598798	G	A	0.1183	1.761e-05	-0.0512	0.0119	rs9379830	0.0952084	ABT1	exonic
1	rs45527431	6	26599509	G	A	0.06759	3.404e-23	-0.143	0.0144	rs34961555	0.842975	ABT1	UTR3
1	rs12204145	6	26600156	G	A	0.1183	1.795e-05	-0.0511	0.0119	rs9379830	0.0952084	ABT1	UTR3
1	rs13208916	6	26601940	G	A	0.1163	7.643e-21	0.1132	0.0121	rs13212562	0.533251	ABT1	intergenic
1	rs28360517	6	26602453	G	A	0.1163	7.685e-21	-0.1132	0.0121	rs13212562	0.533251	ABT1	intergenic
1	rs9379899	6	26603015	T	A	0.1163	7.517e-21	0.1132	0.0121	rs13212562	0.533251	ABT1	intergenic
1	rs6911540	6	26603259	C	T	0.4314	1.039e-12	-0.0554	0.0078	rs13212562	0.0676153	ABT1	intergenic
1	rs6931849	6	26603417	G	A	0.4324	1.039e-12	-0.0554	0.0078	rs13212562	0.067866	ABT1	intergenic
1	rs9379901	6	26603866	C	T	0.1163	7.435e-21	-0.1132	0.0121	rs13212562	0.533251	ABT1	intergenic
1	rs35076545	6	26603924	C	A	0.08151	8.055e-19	0.1122	0.0127	rs34961555	0.683504	ABT1	intergenic
1	rs6456739	6	26604140	C	T	0.495	1.85e-12	-0.0528	0.0075	rs13212562	0.0893664	ABT1	intergenic
1	rs9348726	6	26605206	G	A	0.1163	7.288e-21	0.1133	0.0121	rs13212562	0.533251	ABT1	intergenic
1	rs12205310	6	26605864	G	T	0.169	0.0004924	-0.0398	0.0114	rs61736957	0.178757	ABT1	intergenic
1	rs9379902	6	26606512	G	A	0.4324	1.039e-12	0.0554	0.0078	rs13212562	0.067866	RP11-457M11.6	intergenic
1	rs9379903	6	26606579	C	T	0.4324	1.133e-12	-0.0553	0.0078	rs13212562	0.067866	RP11-457M11.6	intergenic
1	rs6919391	6	26608325	G	A	0.4324	1.039e-12	0.0554	0.0078	rs13212562	0.067866	RP11-457M11.6	intergenic
1	rs11758306	6	26608755	C	T	0.169	0.0004997	-0.0397	0.0114	rs61736957	0.178757	RP11-457M11.6	intergenic
1	rs141815321	6	26608850	C	T	0.1183	1.805e-05	-0.0511	0.0119	rs9379830	0.0952084	RP11-457M11.6	intergenic
1	rs13212985	6	26609989	G	C	0.08151	7.79e-19	0.1122	0.0127	rs34961555	0.683504	RP11-457M11.6	intergenic
1	rs9368443	6	26610426	G	T	0.1889	2.657e-13	0.0712	0.0097	rs13212562	0.299758	RP11-457M11.6	intergenic
1	rs72844495	6	26610640	C	T	0.1183	1.805e-05	0.0511	0.0119	rs9379830	0.0952084	RP11-457M11.6	intergenic
1	rs76939088	6	26610996	C	T	0.169	0.0004991	-0.0397	0.0114	rs61736957	0.178757	RP11-457M11.6	intergenic
1	rs112014382	6	26611208	C	T	0.01392	1.15e-06	-0.1215	0.025	rs111568057	0.41499	RP11-457M11.6	downstream
1	rs72844496	6	26611608	G	A	0.1183	1.805e-05	-0.0511	0.0119	rs9379830	0.0952084	RP11-457M11.6	downstream
1	rs11967852	6	26612870	G	T	0.1879	7.078e-11	0.0645	0.0099	rs13212562	0.323965	RP11-457M11.6	ncRNA_exonic
1	rs2494691	6	26614951	G	A	0.4165	9.92e-13	0.0555	0.0078	rs13212562	0.0696029	RP11-457M11.6	intergenic
1	rs2451739	6	26616835	G	T	0.4344	1.616e-10	-0.0495	0.0077	rs13212562	0.0768246	RP11-457M11.6	intergenic
1	rs6456741	6	26617058	C	T	0.1173	3.897e-05	-0.0486	0.0118	rs9379830	0.0975755	RP11-457M11.6	intergenic
1	rs6456742	6	26617075	C	T	0.1173	3.897e-05	0.0486	0.0118	rs9379830	0.0975755	RP11-457M11.6	intergenic
1	rs9393737	6	26617306	G	A	0.1879	6.398e-11	0.0648	0.0099	rs13212562	0.323965	RP11-457M11.6	intergenic
1	rs3999476	6	26618276	G	A	0.4324	1.563e-10	0.0496	0.0077	rs13212562	0.0763324	RP11-457M11.6	intergenic
1	rs7754159	6	26620312	G	A	0.1869	6.606e-11	0.0647	0.0099	rs13212562	0.320088	RP11-457M11.6	intergenic
1	rs9393738	6	26620658	G	A	0.1869	6.606e-11	0.0647	0.0099	rs13212562	0.320088	RP11-457M11.6	intergenic
1	rs2451735	6	26621379	T	A	0.4324	1.527e-10	0.0496	0.0077	rs13212562	0.0763324	RP11-457M11.6	intergenic
1	rs2494697	6	26622055	G	A	0.4324	1.569e-10	-0.0495	0.0077	rs13212562	0.0763324	RP11-457M11.6	intergenic
1	rs4292511	6	26622290	G	T	0.1173	4.708e-05	-0.0481	0.0118	rs9379830	0.0975755	VN1R14P	intergenic
1	rs7746643	6	26623996	G	A	0.4324	1.492e-10	0.0496	0.0077	rs13212562	0.0763324	VN1R14P	intergenic
1	rs4515370	6	26625319	C	T	0.1173	4.708e-05	0.0481	0.0118	rs9366694	0.130869	VN1R14P	intergenic
1	rs149815515	6	26626116	G	A	0.1173	4.708e-05	-0.0481	0.0118	rs9366694	0.130869	VN1R14P	intergenic
1	rs10946842	6	26629233	C	A	0.17	0.000216	-0.0426	0.0115	rs61736957	0.183355	VN1R14P	intergenic
1	rs9379905	6	26630990	G	A	0.1869	6.606e-11	0.0647	0.0099	rs13212562	0.320088	VN1R14P	ncRNA_exonic
1	rs12205909	6	26630999	G	A	0.1173	4.708e-05	-0.0481	0.0118	rs9366694	0.130869	VN1R14P	ncRNA_exonic
1	rs66488313	6	26631568	G	T	0.06859	2.985e-23	0.1432	0.0144	rs34961555	0.830635	VN1R14P	ncRNA_exonic
1	rs115717849	6	26631832	C	T	0.03181	0.000115	0.0809	0.021	rs61736957	0.235584	VN1R14P	ncRNA_exonic
1	rs2451742	6	26632022	G	A	0.4334	1.527e-10	-0.0496	0.0077	rs13212562	0.0771623	VN1R14P	upstream
1	rs80331108	6	26632504	C	T	0.17	0.0002187	0.0425	0.0115	rs61736957	0.183355	VN1R14P	upstream
1	rs67777156	6	26633711	T	A	0.06859	2.985e-23	0.1432	0.0144	rs34961555	0.830635	RP11-457M11.2	downstream
1	rs9295702	6	26634040	C	T	0.1869	6.402e-11	-0.0648	0.0099	rs13212562	0.320088	RP11-457M11.2	downstream
1	rs9348728	6	26634436	G	A	0.1869	6.402e-11	0.0648	0.0099	rs13212562	0.320088	RP11-457M11.2	downstream
1	rs72845509	6	26639865	C	T	0.1173	4.891e-05	0.048	0.0118	rs9366694	0.130869	ZNF322	intronic
1	rs2451746	6	26640283	G	C	0.4155	1.101e-12	0.0554	0.0078	rs13212562	0.0698981	ZNF322	intronic
1	rs6936555	6	26640886	C	T	0.1869	6.674e-11	0.0647	0.0099	rs13212562	0.320088	ZNF322	intronic
1	rs6936561	6	26640895	C	T	0.1869	6.674e-11	0.0647	0.0099	rs13212562	0.320088	ZNF322	intronic
1	rs2494705	6	26641172	C	T	0.4334	1.543e-10	-0.0495	0.0077	rs13212562	0.0771623	ZNF322	intronic
1	rs9368445	6	26642305	G	A	0.1869	6.674e-11	0.0647	0.0099	rs13212562	0.320088	ZNF322	intronic
1	rs2494706	6	26643879	C	T	0.4324	1.543e-10	0.0495	0.0077	rs13212562	0.0769178	ZNF322	intronic
1	rs75523987	6	26644646	G	A	0.03181	0.000106	-0.0812	0.021	rs61736957	0.235584	ZNF322	intronic
1	rs2498342	6	26644921	G	A	0.4334	1.543e-10	0.0495	0.0077	rs13212562	0.0771623	ZNF322	intronic
1	rs2498343	6	26644925	G	A	0.4155	1.081e-12	0.0554	0.0078	rs13212562	0.0698981	ZNF322	intronic
1	rs2494707	6	26644941	C	T	0.1262	0.003163	-0.0352	0.0119	rs111568057	0.133022	ZNF322	intronic
1	rs2494708	6	26645100	C	T	0.2455	1.081e-07	-0.0475	0.0089	rs9379830	0.0920724	ZNF322	intronic
1	rs2451749	6	26646010	C	A	0.4314	1.543e-10	0.0495	0.0077	rs13212562	0.0793443	ZNF322	intronic
1	rs12212145	6	26646418	T	A	0.1173	4.891e-05	-0.048	0.0118	rs9366694	0.130869	ZNF322	intronic
1	rs13195210	6	26646521	C	T	0.1869	6.674e-11	0.0647	0.0099	rs13212562	0.330375	ZNF322	intronic
1	rs9368447	6	26646674	C	A	0.1879	6.674e-11	-0.0647	0.0099	rs13212562	0.328173	ZNF322	intronic
1	rs72845515	6	26646871	G	A	0.1173	4.891e-05	0.048	0.0118	rs9366694	0.130869	ZNF322	intronic
1	rs9393739	6	26646966	G	T	0.1879	6.674e-11	-0.0647	0.0099	rs13212562	0.328173	ZNF322	intronic
1	rs2494710	6	26647725	C	A	0.4314	1.543e-10	-0.0495	0.0077	rs13212562	0.0793443	ZNF322	intronic
1	rs2451752	6	26648013	C	A	0.4314	1.543e-10	0.0495	0.0077	rs13212562	0.0793443	ZNF322	intronic
1	rs2451753	6	26649018	C	T	0.4314	1.543e-10	0.0495	0.0077	rs13212562	0.0793443	ZNF322	intronic
1	rs9368448	6	26649355	C	T	0.1879	6.674e-11	-0.0647	0.0099	rs13212562	0.328173	ZNF322	intronic
1	rs2494711	6	26649421	C	T	0.4314	1.661e-10	-0.0494	0.0077	rs13212562	0.0793443	ZNF322	intronic
1	rs3999471	6	26650306	C	T	0.1879	6.674e-11	-0.0647	0.0099	rs13212562	0.328173	ZNF322	intronic
1	rs13201782	6	26651053	T	A	0.06859	3e-23	0.1432	0.0144	rs34961555	0.830635	ZNF322	intronic
1	rs2451754	6	26651809	G	C	0.4314	1.661e-10	-0.0494	0.0077	rs13212562	0.0793443	ZNF322	intronic
1	rs75531526	6	26652342	G	A	0.06064	0.0004648	-0.0631	0.018	rs61736957	0.385091	ZNF322	intronic
1	rs9368450	6	26652489	C	A	0.1869	6.674e-11	-0.0647	0.0099	rs13212562	0.330375	ZNF322	intronic
1	rs2494714	6	26652703	G	A	0.4314	1.661e-10	-0.0494	0.0077	rs13212562	0.0793443	ZNF322	intronic
1	rs76279478	6	26653070	G	A	0.06461	0.001259	-0.0575	0.0178	rs61736957	0.367393	ZNF322	intronic
1	rs2451717	6	26653166	G	A	0.2445	1.081e-07	0.0475	0.0089	rs9379830	0.0902263	ZNF322	intronic
1	rs116296561	6	26654282	G	A	0.06064	0.0004632	-0.0632	0.0181	rs61736957	0.385091	ZNF322	intronic
1	rs9379907	6	26654318	C	T	0.1879	6.674e-11	0.0647	0.0099	rs13212562	0.328173	ZNF322	intronic
1	rs9368451	6	26654333	G	A	0.1879	6.674e-11	-0.0647	0.0099	rs13212562	0.328173	ZNF322	intronic
1	rs13210025	6	26654817	C	A	0.1879	6.674e-11	-0.0647	0.0099	rs13212562	0.328173	ZNF322	intronic
1	rs2451716	6	26655594	G	T	0.4314	1.635e-10	-0.0495	0.0077	rs13212562	0.0793443	ZNF322	intronic
1	rs75375429	6	26655671	C	T	0.169	0.0002272	-0.0424	0.0115	rs61736957	0.178757	ZNF322	intronic
1	rs2451715	6	26655821	C	T	0.4314	1.543e-10	0.0495	0.0077	rs13212562	0.0793443	ZNF322	intronic
1	rs13215020	6	26656073	G	A	0.1879	6.674e-11	0.0647	0.0099	rs13212562	0.328173	ZNF322	intronic
1	rs2451714	6	26657204	C	T	0.4135	1.178e-12	-0.0553	0.0078	rs13212562	0.0720327	ZNF322	intronic
1	rs12201890	6	26662626	C	A	0.1173	4.891e-05	0.048	0.0118	rs9366694	0.130869	ZNF322	intergenic
1	rs7759969	6	26663096	T	A	0.1889	1.409e-10	0.0635	0.0099	rs13212562	0.32599	ZNF322	intergenic
1	rs4713011	6	26663350	G	A	0.168	0.0003221	-0.0415	0.0115	rs61736957	0.174212	ZNF322	intergenic
1	rs7740197	6	26663478	G	A	0.1889	1.509e-10	-0.0633	0.0099	rs13212562	0.32599	ZNF322	intergenic
1	rs9348729	6	26664268	C	T	0.1889	1.354e-10	-0.0636	0.0099	rs13212562	0.32599	ZNF322	intergenic
1	rs1104871	6	26665235	G	T	0.1889	1.354e-10	-0.0636	0.0099	rs13212562	0.32599	ZNF322	intergenic
1	rs867796	6	26665451	G	T	0.4304	2.535e-10	0.049	0.0077	rs13212562	0.0791036	ZNF322	intergenic
1	rs868190	6	26665835	G	A	0.4304	2.545e-10	0.049	0.0077	rs13212562	0.0791036	ZNF322	intergenic
1	rs12204861	6	26667079	G	T	0.168	0.0003333	0.0414	0.0115	rs61736957	0.174212	ZNF322	intergenic
1	rs12201459	6	26668983	C	T	0.1392	0.005079	-0.0327	0.0117	rs9366694	0.121478	ZNF322	intergenic
1	rs6901425	6	26670646	G	A	0.1392	0.003494	0.0334	0.0114	rs9366694	0.121478	ZNF322	intergenic
1	rs10946844	6	26678537	G	A	0.1223	4.445e-05	0.0482	0.0118	rs9366694	0.131478	RP11-457M11.5	intergenic
1	rs4437460	6	26689223	G	A	0.1183	4.285e-05	0.0483	0.0118	rs9366694	0.131314	RP11-457M11.5	intergenic
1	rs10456048	6	26691642	G	C	0.1183	4.285e-05	-0.0483	0.0118	rs9366694	0.131314	RP11-457M11.5	intergenic
1	rs10946852	6	26802963	C	T	0.1203	4.705e-05	0.0481	0.0118	rs9366694	0.122909	GUSBP2	intergenic
1	rs71557351	6	26803025	C	T	0.1859	3.295e-11	-0.0673	0.0101	rs13212562	0.320451	GUSBP2	intergenic
1	rs4358614	6	26803963	C	T	0.4195	0.04609	-0.0148	0.0074	rs61736957	0.0632524	GUSBP2	intergenic
1	rs142762132	6	26812186	G	A	0.09642	0.0002461	0.0523	0.0143	rs61736957	0.313477	GUSBP2	intergenic
1	rs55664827	6	26824920	C	T	0.0825	7.184e-19	-0.1124	0.0127	rs13212562	0.727991	GUSBP2	intergenic
1	rs12199012	6	26828318	C	T	0.1193	4.334e-05	-0.0483	0.0118	rs9366694	0.131787	GUSBP2	intergenic
1	rs190945449	6	26828359	C	T	0.0825	7.15e-19	0.1124	0.0127	rs13212562	0.727991	GUSBP2	intergenic
1	rs2393805	6	26828664	T	A	0.1233	4.712e-05	-0.048	0.0118	rs9366694	0.131987	GUSBP2	intergenic
1	rs142297138	6	26830344	C	T	0.05964	0.0005239	0.0626	0.0181	rs61736957	0.378753	GUSBP2	intergenic
1	rs6927771	6	26831475	C	T	0.1223	5.509e-05	0.0476	0.0118	rs9366694	0.131478	GUSBP2	intergenic
1	rs10807011	6	26833759	C	A	0.4195	0.04803	0.0146	0.0074	rs61736957	0.0632524	GUSBP2	intergenic
1	rs71557353	6	26840865	G	T	0.1322	5.074e-12	-0.0796	0.0115	rs13212562	0.470545	GUSBP2	ncRNA_intronic
1	rs57440165	6	26843517	C	A	0.06859	2.705e-23	-0.1434	0.0144	rs34961555	0.830635	GUSBP2	ncRNA_intronic
1	rs71276077	6	26849098	C	T	0.1352	1.768e-12	0.0811	0.0115	rs13212562	0.492596	GUSBP2	ncRNA_intronic
1	rs6905150	6	26849991	C	T	0.1491	1.087e-05	0.0468	0.0106	rs111568057	0.100212	GUSBP2	ncRNA_intronic
1	rs77666565	6	26851415	G	A	0.0825	7.15e-19	0.1124	0.0127	rs13212562	0.727991	GUSBP2	ncRNA_intronic
1	rs10946859	6	26851785	G	A	0.333	0.000311	0.0299	0.0083	rs13212562	0.128994	GUSBP2	ncRNA_intronic
1	rs9688695	6	26854503	G	A	0.1491	1.071e-05	0.0468	0.0106	rs111568057	0.100212	GUSBP2	ncRNA_intronic
1	rs116485609	6	26864205	C	T	0.1223	4.735e-05	0.048	0.0118	rs9366694	0.131478	GUSBP2	ncRNA_intronic
1	rs7742311	6	26864470	C	T	0.1481	1e-05	-0.0469	0.0106	rs111568057	0.101123	GUSBP2	ncRNA_intronic
1	rs187695164	6	26866963	G	T	0.1183	3.12e-05	0.0495	0.0119	rs9366694	0.131314	GUSBP2	ncRNA_intronic
1	rs115956470	6	26874397	C	T	0.09443	0.006311	-0.0392	0.0143	rs9366694	0.0719282	GUSBP2	ncRNA_intronic
1	rs12216370	6	26878930	C	T	0.1223	4.741e-05	0.048	0.0118	rs9366694	0.131478	GUSBP2	ncRNA_intronic
1	rs114495456	6	26881666	G	A	0.05964	0.0003695	-0.0639	0.018	rs61736957	0.378753	GUSBP2	ncRNA_intronic
1	rs9689239	6	26881879	G	C	0.1223	3.298e-05	0.0491	0.0118	rs9366694	0.131478	GUSBP2	ncRNA_intronic
1	rs149719416	6	26882510	G	A	0.1223	4.919e-05	0.0479	0.0118	rs9366694	0.131478	GUSBP2	ncRNA_intronic
1	rs61052140	6	26891127	C	T	0.1183	3.997e-05	0.0485	0.0118	rs9366694	0.131314	GUSBP2	ncRNA_intronic
1	rs7775242	6	26891739	C	T	0.1461	9.978e-06	0.0469	0.0106	rs111568057	0.102978	GUSBP2	ncRNA_intronic
1	rs9393771	6	26893051	C	T	0.1461	8.718e-06	-0.0472	0.0106	rs111568057	0.102978	GUSBP2	ncRNA_exonic
1	rs9366673	6	26893329	G	C	0.1859	3.392e-11	-0.0672	0.0101	rs13212562	0.320451	GUSBP2	ncRNA_intronic
1	rs3956877	6	26896681	C	T	0.1223	4.594e-05	-0.0481	0.0118	rs9366694	0.131478	GUSBP2	ncRNA_intronic
1	rs12202438	6	26900568	C	T	0.1223	4.761e-05	-0.048	0.0118	rs9366694	0.131478	GUSBP2	ncRNA_intronic
1	rs12203422	6	26902724	C	T	0.1083	0.0003767	0.0438	0.0123	rs9366694	0.108946	GUSBP2	ncRNA_intronic
1	rs118077746	6	26905300	C	T	0.1054	0.00032	0.0443	0.0123	rs9366694	0.111546	GUSBP2	ncRNA_intronic
1	rs12210430	6	26905793	G	T	0.1083	0.0003787	0.0438	0.0123	rs9366694	0.108946	GUSBP2	ncRNA_intronic
1	rs12203512	6	26906017	C	T	0.332	0.005492	-0.0242	0.0087	rs13212562	0.117046	GUSBP2	ncRNA_intronic
1	rs12203782	6	26906310	G	A	0.332	0.005492	-0.0242	0.0087	rs13212562	0.117046	GUSBP2	ncRNA_intronic
1	rs9368476	6	26906789	G	A	0.1431	0.00542	0.033	0.0119	rs75165919	0.114793	GUSBP2	ncRNA_intronic
1	rs139209791	6	26907621	G	A	0.1083	0.0003794	-0.0437	0.0123	rs9366694	0.108946	GUSBP2	ncRNA_intronic
1	rs9379945	6	26907831	C	T	0.1272	7.063e-15	-0.0981	0.0126	rs13212562	0.500715	GUSBP2	ncRNA_intronic
1	rs12211306	6	26910305	G	T	0.1083	0.0003811	-0.0437	0.0123	rs9366694	0.108946	GUSBP2	ncRNA_intronic
1	rs4296758	6	26910306	T	A	0.1083	0.0003811	0.0437	0.0123	rs9366694	0.108946	GUSBP2	ncRNA_intronic
1	rs11962238	6	26910935	C	T	0.1083	0.0004628	0.0433	0.0124	rs9366694	0.108946	GUSBP2	ncRNA_intronic
1	rs6911401	6	26913214	G	C	0.332	0.005497	0.0242	0.0087	rs13212562	0.117046	GUSBP2	ncRNA_intronic
1	rs10946881	6	26914611	C	T	0.332	0.005488	-0.0242	0.0087	rs13212562	0.113026	GUSBP2	ncRNA_intronic
1	rs4713058	6	26917060	C	T	0.1431	0.005298	0.0332	0.0119	rs75165919	0.114793	GUSBP2	ncRNA_intronic
1	rs4711137	6	26917173	G	A	0.3151	0.006093	0.0239	0.0087	rs13212562	0.12769	GUSBP2	ncRNA_intronic
1	rs12201159	6	26917581	G	A	0.1054	0.000324	0.0443	0.0123	rs9366694	0.111546	GUSBP2	ncRNA_intronic
1	rs111262651	6	26922278	G	C	0.01193	1.487e-06	-0.1204	0.025	rs111568057	0.34466	GUSBP2	ncRNA_intronic
1	rs9348738	6	26922906	C	T	0.1252	0.007531	0.0328	0.0123	rs75165919	0.116878	GUSBP2	ncRNA_intronic
1	rs9368477	6	26924168	C	T	0.1431	0.00525	-0.0332	0.0119	rs75165919	0.114793	GUSBP2	ncRNA_exonic
1	rs80264589	6	26927602	G	A	0.07356	8.705e-24	0.1443	0.0143	rs13212562	0.79293	LINC00240	ncRNA_intronic
1	rs6456762	6	26930299	G	T	0.1431	0.005246	-0.0332	0.0119	rs75165919	0.114793	LINC00240	ncRNA_intronic
1	rs149889671	6	26930757	G	A	0.1054	0.0002744	0.0448	0.0123	rs9366694	0.111546	LINC00240	ncRNA_intronic
1	rs72835248	6	26931817	G	A	0.1054	0.0003266	-0.0443	0.0123	rs9366694	0.111546	LINC00240	ncRNA_intronic
1	rs35173303	6	26935379	C	T	0.07356	9.322e-24	0.1442	0.0143	rs13212562	0.79293	LINC00240	ncRNA_intronic
1	rs10456344	6	26935797	T	A	0.334	0.005859	0.0239	0.0087	rs13212562	0.119804	LINC00240	ncRNA_intronic
1	rs12210608	6	26936166	G	T	0.1083	0.0003904	0.0436	0.0123	rs9366694	0.108946	LINC00240	ncRNA_intronic
1	rs12203587	6	26936240	C	T	0.334	0.005859	-0.0239	0.0087	rs13212562	0.119804	LINC00240	ncRNA_exonic
1	rs9366675	6	26936723	C	T	0.1431	0.005242	-0.0332	0.0119	rs75165919	0.114793	LINC00240	ncRNA_intronic
1	rs10498732	6	26938361	G	A	0.334	0.005859	-0.0239	0.0087	rs13212562	0.119804	LINC00240	ncRNA_exonic
1	rs3931463	6	26939797	G	A	0.334	0.005859	-0.0239	0.0087	rs13212562	0.119804	LINC00240	ncRNA_exonic
1	rs3931464	6	26939856	C	A	0.334	0.005859	-0.0239	0.0087	rs13212562	0.119804	LINC00240	ncRNA_exonic
1	rs9393777	6	26942027	C	T	0.1282	1.092e-14	-0.0969	0.0125	rs13212562	0.502239	LINC00240	ncRNA_exonic
1	rs66975207	6	26942146	C	A	0.06859	1.556e-23	-0.1441	0.0144	rs34961555	0.830635	LINC00240	ncRNA_exonic
1	rs9379948	6	26944783	G	T	0.334	0.005859	0.0239	0.0087	rs13212562	0.119804	LINC00240	ncRNA_intronic
1	rs7771289	6	26945278	C	T	0.335	0.004461	-0.0247	0.0087	rs13212562	0.118127	LINC00240	ncRNA_intronic
1	rs72838228	6	26945920	C	T	0.1083	0.0003901	-0.0436	0.0123	rs9366694	0.108946	LINC00240	ncRNA_intronic
1	rs35869525	6	26946687	C	T	0.07356	9.274e-24	0.1442	0.0143	rs13212562	0.79293	LINC00240	ncRNA_intronic
1	rs4713062	6	26948195	C	T	0.329	0.004671	-0.0246	0.0087	rs13212562	0.12005	LINC00240	ncRNA_intronic
1	rs115268625	6	26948229	G	C	0.1054	0.0003268	0.0443	0.0123	rs9366694	0.111546	LINC00240	ncRNA_intronic
1	rs4434463	6	26949482	T	A	0.1054	0.0003268	0.0443	0.0123	rs9366694	0.111546	LINC00240	ncRNA_intronic
1	rs34816374	6	26949672	G	A	0.07356	9.227e-24	-0.1442	0.0143	rs13212562	0.79293	LINC00240	ncRNA_intronic
1	rs9368480	6	26955750	C	A	0.3141	0.006288	0.0238	0.0087	rs13212562	0.129551	LINC00240	ncRNA_intronic
1	rs11961960	6	26956543	T	A	0.1083	0.0003911	-0.0436	0.0123	rs9366694	0.108946	LINC00240	ncRNA_intronic
1	rs3999248	6	26957805	C	A	0.33	0.005081	-0.0243	0.0087	rs13212562	0.11939	LINC00240	ncRNA_intronic
1	rs12663161	6	26958784	G	A	0.1153	0.001976	0.0403	0.013	rs75165919	0.17157	LINC00240	ncRNA_intronic
1	rs9467939	6	26959245	C	T	0.1103	0.000421	0.0434	0.0123	rs9366694	0.108987	LINC00240	ncRNA_intronic
1	rs3999221	6	26959322	G	C	0.1103	0.000421	0.0434	0.0123	rs9366694	0.108987	LINC00240	ncRNA_intronic
1	rs12198051	6	26959396	C	T	0.1024	0.0004655	0.0431	0.0123	rs9366694	0.0889584	LINC00240	ncRNA_intronic
1	rs9467942	6	26960633	C	A	0.1103	0.000421	0.0434	0.0123	rs9366694	0.108987	LINC00240	ncRNA_intronic
1	rs9379949	6	26960660	C	T	0.2207	3.428e-05	0.0433	0.0105	rs75165919	0.0734766	LINC00240	ncRNA_intronic
1	rs11962196	6	26960699	C	T	0.1083	0.0004137	-0.0435	0.0123	rs9366694	0.108946	LINC00240	ncRNA_intronic
1	rs9379950	6	26961548	C	T	0.3231	0.003952	-0.025	0.0087	rs34961555	0.120298	LINC00240	ncRNA_intronic
1	rs9348742	6	26961560	C	T	0.3231	0.003952	-0.025	0.0087	rs34961555	0.120298	LINC00240	ncRNA_intronic
1	rs12195041	6	26961663	G	A	0.1083	0.000414	-0.0435	0.0123	rs9366694	0.108946	LINC00240	ncRNA_intronic
1	rs12193463	6	26961882	G	T	0.1083	0.0004193	0.0435	0.0123	rs9366694	0.108946	LINC00240	ncRNA_intronic
1	rs12193511	6	26961959	T	A	0.1083	0.000414	-0.0435	0.0123	rs9366694	0.108946	LINC00240	ncRNA_intronic
1	rs6937955	6	26962934	C	T	0.1083	0.0004144	-0.0435	0.0123	rs9366694	0.108946	LINC00240	ncRNA_intronic
1	rs114172511	6	26964301	G	A	0.1083	0.0004144	-0.0435	0.0123	rs9366694	0.108946	LINC00240	ncRNA_intronic
1	rs9467948	6	26964570	C	T	0.1103	0.0004217	0.0434	0.0123	rs9366694	0.108987	LINC00240	ncRNA_intronic
1	rs9368483	6	26964601	C	A	0.3231	0.00377	0.0251	0.0087	rs34961555	0.120298	LINC00240	ncRNA_intronic
1	rs41493348	6	26964662	C	T	0.1083	0.0004144	0.0435	0.0123	rs9366694	0.108946	LINC00240	ncRNA_intronic
1	rs9467951	6	26965646	T	A	0.3211	0.002116	0.0268	0.0087	rs34961555	0.121475	LINC00240	ncRNA_intronic
1	rs12201466	6	26966663	G	T	0.1083	0.0004151	0.0435	0.0123	rs9366694	0.108946	LINC00240	ncRNA_intronic
1	rs9357028	6	26967224	G	T	0.3231	0.00377	-0.0251	0.0087	rs34961555	0.120298	LINC00240	ncRNA_intronic
1	rs12203236	6	26967444	C	T	0.1083	0.0004154	0.0435	0.0123	rs9366694	0.108946	LINC00240	ncRNA_intronic
1	rs9467956	6	26967881	G	A	0.3231	0.00377	0.0251	0.0087	rs34961555	0.120298	LINC00240	ncRNA_intronic
1	rs9348746	6	26970357	G	C	0.3211	0.003814	-0.0251	0.0087	rs34961555	0.122552	LINC00240	ncRNA_intronic
1	rs34864993	6	26970895	C	A	0.1004	1.384e-20	0.1186	0.0128	rs13212562	0.582877	LINC00240	ncRNA_intronic
1	rs72838236	6	26971202	C	T	0.1083	0.0004161	-0.0435	0.0123	rs9366694	0.108946	LINC00240	ncRNA_intronic
1	rs75313852	6	26971463	C	T	0.1083	0.0004161	-0.0435	0.0123	rs9366694	0.108946	LINC00240	ncRNA_intronic
1	rs72838238	6	26971681	G	A	0.1083	0.0004836	-0.0429	0.0123	rs9366694	0.108946	LINC00240	ncRNA_intronic
1	rs7765489	6	26974279	T	A	0.1153	0.001976	0.0403	0.013	rs75165919	0.17157	LINC00240	ncRNA_intronic
1	rs76270970	6	26975231	C	A	0.02286	0.001824	-0.0776	0.0249	rs75165919	0.230247	LINC00240	ncRNA_intronic
1	rs10456349	6	26975459	G	A	0.1083	0.0004168	-0.0435	0.0123	rs9366694	0.108946	LINC00240	ncRNA_intronic
1	rs10456350	6	26975581	C	A	0.327	0.004255	0.0248	0.0087	rs13212562	0.122453	LINC00240	ncRNA_intronic
1	rs117657845	6	26975904	G	A	0.1054	0.0003598	-0.044	0.0123	rs9366694	0.111546	LINC00240	ncRNA_intronic
1	rs12203145	6	26976375	C	T	0.1083	0.0004172	-0.0435	0.0123	rs9366694	0.108946	LINC00240	ncRNA_intronic
1	rs141187117	6	26977572	C	T	0.1103	0.0004249	0.0434	0.0123	rs9366694	0.108987	LINC00240	ncRNA_intronic
1	rs144895115	6	26977582	G	A	0.1083	0.0004172	-0.0435	0.0123	rs9366694	0.108946	LINC00240	ncRNA_intronic
1	rs9717913	6	26977952	G	T	0.1004	1.384e-20	0.1186	0.0128	rs13212562	0.582877	LINC00240	ncRNA_intronic
1	rs13215879	6	26978700	C	T	0.09443	5.478e-20	-0.1177	0.0129	rs13212562	0.624815	LINC00240	ncRNA_intronic
1	rs9461316	6	26980110	G	T	0.1103	0.0004252	-0.0434	0.0123	rs9366694	0.108987	LINC00240	ncRNA_intronic
1	rs141542285	6	26980490	G	C	0.1083	0.0004182	-0.0435	0.0123	rs9366694	0.108946	LINC00240	ncRNA_intronic
1	rs12208039	6	26984004	C	A	0.1083	0.0004189	-0.0435	0.0123	rs9366694	0.108946	LINC00240	ncRNA_intronic
1	rs72838243	6	26984198	T	A	0.1083	0.0004189	0.0435	0.0123	rs9366694	0.108946	LINC00240	ncRNA_intronic
1	rs9357030	6	26985026	G	T	0.3211	0.003814	0.0251	0.0087	rs34961555	0.122552	LINC00240	ncRNA_intronic
1	rs56874662	6	26985607	C	A	0.1004	1.071e-20	0.119	0.0128	rs13212562	0.582877	LINC00240	ncRNA_intronic
1	rs12212317	6	26986553	G	A	0.1103	0.0004266	-0.0434	0.0123	rs9366694	0.108987	LINC00240	ncRNA_intronic
1	rs72838245	6	26987316	C	A	0.1083	0.0004196	0.0435	0.0123	rs9366694	0.108946	LINC00240	ncRNA_intronic
1	rs9379952	6	26987900	T	A	0.3211	0.003612	-0.0253	0.0087	rs34961555	0.122552	LINC00240	ncRNA_intronic
1	rs6920115	6	26988417	C	T	0.1103	0.0004288	0.0434	0.0123	rs9366694	0.108987	LINC00240	ncRNA_exonic
1	rs10946896	6	26988576	G	A	0.1083	0.0004213	0.0434	0.0123	rs9366694	0.108946	LINC00240	ncRNA_intronic
1	rs7741445	6	26988992	G	T	0.1153	0.001912	-0.0405	0.013	rs75165919	0.17157	LINC00240	ncRNA_intronic
1	rs7753123	6	26991540	G	C	0.1103	0.0003923	-0.0437	0.0123	rs9366694	0.108987	LINC00240	ncRNA_exonic
1	rs7753284	6	26991615	G	C	0.1083	0.0004213	-0.0434	0.0123	rs9366694	0.108946	LINC00240	ncRNA_exonic
1	rs9366679	6	26992381	G	A	0.2207	3.492e-05	0.0433	0.0105	rs75165919	0.0734766	LINC00240	downstream
1	rs9467965	6	26992539	G	C	0.1103	0.0003923	-0.0437	0.0123	rs9366694	0.108987	LINC00240	downstream
1	rs7773336	6	26993555	G	A	0.1103	0.0003923	0.0437	0.0123	rs9366694	0.108987	LINC00240	intergenic
1	rs11961179	6	26994157	G	C	0.1083	0.0004213	0.0434	0.0123	rs9366694	0.108946	LINC00240	intergenic
1	rs11961181	6	26994163	G	C	0.1083	0.0004213	0.0434	0.0123	rs9366694	0.108946	LINC00240	intergenic
1	rs36022097	6	26995168	G	A	0.1004	1.036e-20	0.119	0.0127	rs13212562	0.582877	LINC00240	intergenic
1	rs12192446	6	26995638	C	A	0.1054	0.0003616	-0.044	0.0123	rs9366694	0.111546	LINC00240	intergenic
1	rs12192502	6	26995720	C	A	0.1083	0.0004213	-0.0434	0.0123	rs9366694	0.108946	LINC00240	intergenic
1	rs148176865	6	26998239	G	A	0.1083	0.0004213	-0.0434	0.0123	rs9366694	0.108946	VN1R12P	intergenic
1	rs72838249	6	26998489	G	A	0.1083	0.0004213	0.0434	0.0123	rs9366694	0.108946	VN1R12P	intergenic
1	rs4358615	6	26998567	G	A	0.327	0.004286	0.0248	0.0087	rs13212562	0.122453	VN1R12P	intergenic
1	rs35212793	6	26998693	C	T	0.1004	1.036e-20	-0.119	0.0127	rs13212562	0.582877	VN1R12P	intergenic
1	rs9467971	6	26999452	C	T	0.1103	0.0003923	0.0437	0.0123	rs9366694	0.108987	VN1R12P	intergenic
1	rs13217285	6	26999845	C	T	0.09443	4.114e-20	0.1181	0.0129	rs13212562	0.624815	VN1R12P	intergenic
1	rs35769282	6	26999908	G	C	0.1004	1.036e-20	0.119	0.0127	rs13212562	0.582877	VN1R12P	intergenic
1	rs12190201	6	27001458	C	A	0.1083	0.0004213	0.0434	0.0123	rs9366694	0.108946	VN1R12P	ncRNA_exonic
1	rs140636028	6	27001599	C	T	0.02386	0.001667	0.0782	0.0249	rs75165919	0.243303	VN1R12P	ncRNA_exonic
1	rs7740207	6	27001623	C	T	0.1103	0.0003923	-0.0437	0.0123	rs9366694	0.108987	VN1R12P	ncRNA_exonic
1	rs9348747	6	27002406	G	A	0.2207	3.492e-05	0.0433	0.0105	rs75165919	0.0734766	VN1R12P	upstream
1	rs4541737	6	27002821	C	T	0.1083	0.0004213	-0.0434	0.0123	rs9366694	0.108946	VN1R12P	upstream
1	rs78149937	6	27003092	C	T	0.08847	0.0005868	-0.0559	0.0163	rs61736957	0.445205	VN1R12P	intergenic
1	rs12661756	6	27003483	C	T	0.3211	0.003624	0.0253	0.0087	rs34961555	0.122552	VN1R12P	intergenic
1	rs11966939	6	27003749	C	T	0.1083	0.0004213	0.0434	0.0123	rs9366694	0.108946	VN1R12P	intergenic
1	rs57713596	6	27004098	C	T	0.1004	1.082e-20	0.1189	0.0127	rs13212562	0.582877	VN1R12P	intergenic
1	rs6930959	6	27004551	G	T	0.3211	0.003624	0.0253	0.0087	rs34961555	0.122552	VN1R12P	intergenic
1	rs12200985	6	27004892	G	T	0.1083	0.0004213	-0.0434	0.0123	rs9366694	0.108946	VN1R12P	intergenic
1	rs73399191	6	27005129	G	A	0.1153	0.001868	-0.0406	0.013	rs75165919	0.17157	VN1R12P	intergenic
1	rs72838258	6	27007681	G	A	0.1083	0.000551	-0.0424	0.0123	rs9366694	0.108946	VN1R12P	intergenic
1	rs35741362	6	27007687	C	T	0.1004	6.596e-20	-0.1173	0.0128	rs13212562	0.605816	VN1R12P	intergenic
1	rs72838260	6	27008168	C	T	0.1103	0.0005599	0.0424	0.0123	rs9366694	0.108987	VN1R12P	intergenic
1	rs72838262	6	27008517	G	C	0.1083	0.0005499	-0.0424	0.0123	rs9366694	0.108946	VN1R12P	intergenic
1	rs76889265	6	27008835	C	T	0.1054	0.0004752	0.0429	0.0123	rs9366694	0.111546	VN1R12P	intergenic
1	rs72838263	6	27008894	G	A	0.1103	0.0005091	-0.0425	0.0122	rs9366694	0.119509	VN1R12P	intergenic
1	rs7775041	6	27009512	T	A	0.3161	0.006647	0.0237	0.0087	rs13212562	0.137833	VN1R12P	intergenic
1	rs58678580	6	27011247	C	T	0.1153	0.001914	-0.0404	0.013	rs75165919	0.17157	VN1R12P	intergenic
1	rs114513157	6	27013355	C	T	0.08748	0.01594	-0.035	0.0145	rs9366694	0.0665843	VN1R12P	intergenic
1	rs73399199	6	27013908	C	T	0.1153	0.001914	-0.0404	0.013	rs75165919	0.17157	VN1R12P	intergenic
1	rs72838266	6	27015052	C	T	0.1054	0.0005671	0.0423	0.0123	rs9366694	0.111546	VN1R12P	intergenic
1	rs6918835	6	27017827	G	T	0.3191	0.007227	-0.0233	0.0087	rs13212562	0.13566	VN1R13P	intergenic
1	rs12192766	6	27020316	C	T	0.1064	0.0006111	-0.0415	0.0121	rs9366694	0.108927	VN1R13P	intergenic
1	rs145527435	6	27020443	G	A	0.1064	0.0006111	-0.0415	0.0121	rs9366694	0.108927	VN1R13P	intergenic
1	rs72838268	6	27021173	G	A	0.2018	6.758e-05	-0.0371	0.0093	rs13212562	0.251296	VN1R13P	intergenic
1	rs12215241	6	27023081	G	A	0.2018	6.758e-05	0.0371	0.0093	rs13212562	0.251296	VN1R13P	intergenic
1	rs10946899	6	27023694	T	A	0.2227	0.0006069	0.0308	0.009	rs13212562	0.218309	VN1R13P	intergenic
1	rs12190473	6	27024687	C	T	0.2107	3.535e-05	0.0384	0.0093	rs13212562	0.231784	VN1R13P	intergenic
1	rs12199218	6	27025281	C	T	0.2117	3.583e-05	-0.0384	0.0093	rs13212562	0.235742	VN1R13P	intergenic
1	rs146502328	6	27025880	G	A	0.0169	0.01089	-0.055	0.0216	rs75165919	0.094288	VN1R13P	intergenic
1	rs141059108	6	27025881	C	A	0.0169	0.01089	-0.055	0.0216	rs75165919	0.094288	VN1R13P	intergenic
1	rs12665480	6	27029809	G	A	0.1143	0.003077	0.039	0.0132	rs75165919	0.173721	VN1R13P	upstream
1	rs12201498	6	27030084	C	T	0.1074	0.002249	-0.0366	0.012	rs9366694	0.111539	VN1R13P	intergenic
1	rs3922717	6	27030924	G	A	0.2107	3.583e-05	-0.0384	0.0093	rs13212562	0.231784	VN1R13P	intergenic
1	rs13207365	6	27030980	C	T	0.2107	3.583e-05	-0.0384	0.0093	rs13212562	0.231784	VN1R13P	intergenic
1	rs13191326	6	27031029	G	A	0.09443	5.357e-20	-0.1177	0.0129	rs13212562	0.629552	VN1R13P	intergenic
1	rs12203454	6	27031100	C	T	0.2107	3.583e-05	0.0384	0.0093	rs13212562	0.231784	VN1R13P	intergenic
1	rs12195144	6	27031857	C	T	0.1074	0.0006047	-0.0415	0.0121	rs9366694	0.111539	VN1R13P	intergenic
1	rs56824660	6	27031879	G	A	0.1143	0.003077	0.039	0.0132	rs75165919	0.173721	VN1R13P	intergenic
1	rs36048693	6	27032711	G	T	0.2127	3.448e-05	-0.0385	0.0093	rs13212562	0.228823	VN1R13P	intergenic
1	rs12204280	6	27033104	C	T	0.2107	3.583e-05	-0.0384	0.0093	rs13212562	0.231784	VN1R13P	intergenic
1	rs7764984	6	27034181	G	A	0.3101	0.02145	-0.0195	0.0085	rs13212562	0.17009	VN1R13P	intergenic
1	rs73401122	6	27036482	G	T	0.1143	0.002881	-0.039	0.0131	rs75165919	0.173721	VN1R13P	intergenic
1	rs12215773	6	27039233	C	T	0.2018	6.467e-05	-0.0372	0.0093	rs13212562	0.251296	VN1R13P	intergenic
1	rs12661273	6	27039476	G	A	0.1143	0.002772	0.0391	0.0131	rs75165919	0.173721	VN1R13P	intergenic
1	rs12190859	6	27040273	T	A	0.2018	8.144e-05	0.0367	0.0093	rs13212562	0.251296	VN1R11P	intergenic
1	rs35608615	6	27040402	G	C	0.09443	4.837e-20	0.1179	0.0129	rs13212562	0.629552	VN1R11P	intergenic
1	rs115187292	6	27040408	T	A	0.02286	0.001762	0.0778	0.0249	rs75165919	0.255084	VN1R11P	intergenic
1	rs35526527	6	27042287	C	A	0.09443	6.899e-20	0.1173	0.0129	rs13212562	0.629552	VN1R11P	intergenic
1	rs77865139	6	27043892	G	A	0.06262	0.0007647	0.0611	0.0182	rs61736957	0.410459	VN1R11P	intergenic
1	rs12200482	6	27044926	G	A	0.1074	0.0004947	-0.0421	0.0121	rs9366694	0.111539	VN1R11P	intergenic
1	rs62401070	6	27046112	G	A	0.02485	0.002328	-0.0559	0.0184	rs9379830	0.0626655	VN1R11P	intergenic
1	rs6940638	6	27046250	G	A	0.2018	8.974e-05	-0.0365	0.0093	rs13212562	0.251296	VN1R11P	intergenic
1	rs6904071	6	27047256	G	A	0.1412	5.715e-13	0.0806	0.0112	rs13212562	0.396407	VN1R11P	intergenic
1	rs73401129	6	27050206	C	T	0.1103	0.008839	-0.0348	0.0133	rs75165919	0.145609	VN1R11P	upstream
1	rs34388707	6	27050396	G	A	0.1412	5.528e-13	-0.0806	0.0112	rs13212562	0.396407	VN1R11P	upstream
1	rs11969113	6	27051064	G	A	0.1093	0.009071	-0.0347	0.0133	rs75165919	0.147616	VN1R11P	ncRNA_exonic
1	rs12203728	6	27051750	G	C	0.1074	0.0004948	-0.0422	0.0121	rs9366694	0.111539	VN1R11P	ncRNA_exonic
1	rs73401133	6	27052680	C	T	0.1143	0.002514	0.0395	0.0131	rs75165919	0.173721	VN1R11P	downstream
1	rs11967487	6	27053929	G	A	0.1143	0.00251	-0.0395	0.0131	rs75165919	0.173721	VN1R11P	intergenic
1	rs67092078	6	27054772	G	A	0.06859	2.035e-23	0.1438	0.0144	rs13212562	0.828972	VN1R11P	intergenic
1	rs12209429	6	27054867	G	A	0.1074	0.0004948	-0.0422	0.0121	rs9366694	0.111539	VN1R11P	intergenic
1	rs10946900	6	27055588	G	A	0.1103	0.0004944	-0.0422	0.0121	rs9366694	0.120429	VN1R11P	intergenic
1	rs11968996	6	27056724	G	C	0.1133	0.002577	0.0394	0.0131	rs75165919	0.175904	VN1R11P	intergenic
1	rs12192049	6	27056739	C	T	0.1074	0.0004948	0.0422	0.0121	rs9366694	0.111539	VN1R11P	intergenic
1	rs9348750	6	27057945	G	T	0.3241	0.01808	-0.02	0.0085	rs13212562	0.15342	VN1R11P	intergenic
1	rs12201774	6	27058312	G	A	0.1074	0.0004948	0.0422	0.0121	rs9366694	0.111539	VN1R11P	intergenic
1	rs926300	6	27059443	T	A	0.1412	5.811e-13	-0.0806	0.0112	rs13212562	0.396407	VN1R11P	intergenic
1	rs12214848	6	27063348	G	T	0.1054	0.0004948	-0.0422	0.0121	rs9366694	0.106338	VN1R11P	intergenic
1	rs9467989	6	27064275	C	T	0.2068	5.734e-09	0.0598	0.0103	rs13212562	0.305414	VN1R11P	intergenic
1	rs73401144	6	27064632	C	T	0.1133	0.002491	-0.0395	0.0131	rs75165919	0.175904	VN1R11P	intergenic
1	rs12206996	6	27066415	G	A	0.1074	0.0004948	0.0422	0.0121	rs9366694	0.111539	RNU2-62P	intergenic
1	rs12208534	6	27066759	T	A	0.1074	0.0004948	0.0422	0.0121	rs9366694	0.111539	RNU2-62P	intergenic
1	rs72842197	6	27067083	C	T	0.1412	5.811e-13	0.0806	0.0112	rs13212562	0.396407	RNU2-62P	intergenic
1	rs9348751	6	27067190	T	A	0.3241	0.01899	0.0198	0.0084	rs13212562	0.15342	RNU2-62P	intergenic
1	rs72842200	6	27068036	C	A	0.1074	0.0004817	-0.0423	0.0121	rs9366694	0.111539	RNU2-62P	intergenic
1	rs55834529	6	27072542	G	A	0.06759	1.961e-23	-0.1439	0.0144	rs13212562	0.817161	RNU2-62P	intergenic
1	rs6933999	6	27074929	G	A	0.2068	5.403e-09	0.06	0.0103	rs13212562	0.305414	RNU2-62P	intergenic
1	rs9348752	6	27075483	C	T	0.1382	0.0001538	0.0445	0.0118	rs9366694	0.121908	RNU2-62P	intergenic
1	rs79386908	6	27076668	C	T	0.09443	0.004124	0.0391	0.0136	rs75165919	0.194058	RNU2-62P	downstream
1	rs111939658	6	27078881	C	T	0.1133	0.002452	0.0395	0.0131	rs75165919	0.175904	RNU2-62P	intergenic
1	rs12664426	6	27079920	C	T	0.09443	0.004057	-0.0391	0.0136	rs75165919	0.194058	RNU2-62P	intergenic
1	rs6921388	6	27080205	G	A	0.3241	0.02019	-0.0196	0.0084	rs13212562	0.15342	RNU2-62P	intergenic
1	rs79006115	6	27080507	C	T	0.09443	0.004072	-0.0391	0.0136	rs75165919	0.194058	RNU2-62P	intergenic
1	rs79047440	6	27084108	C	T	0.06262	0.0007681	-0.061	0.0181	rs61736957	0.410459	RP1-86C11.7	intergenic
1	rs12209393	6	27085073	C	T	0.1074	0.0004975	-0.0422	0.0121	rs9366694	0.111539	RP1-86C11.7	intergenic
1	rs12209456	6	27085225	C	T	0.1074	0.0004975	-0.0422	0.0121	rs9366694	0.111539	RP1-86C11.7	intergenic
1	rs79415651	6	27086009	C	A	0.06262	0.0007681	-0.061	0.0181	rs61736957	0.410459	RP1-86C11.7	intergenic
1	rs6911234	6	27086859	T	A	0.1074	0.0004975	-0.0422	0.0121	rs9366694	0.111539	RP1-86C11.7	intergenic
1	rs75197686	6	27087831	G	A	0.08748	0.000606	-0.0562	0.0164	rs61736957	0.463101	RP1-86C11.7	intergenic
1	rs73384370	6	27089045	C	T	0.1133	0.002508	-0.0394	0.013	rs75165919	0.175904	RP1-86C11.7	intergenic
1	rs113038360	6	27089299	G	A	0.1133	0.002508	-0.0394	0.013	rs75165919	0.175904	RP1-86C11.7	intergenic
1	rs12192320	6	27090305	G	A	0.1074	0.0004975	-0.0422	0.0121	rs9366694	0.111539	RP1-86C11.7	downstream
1	rs7745603	6	27090404	C	T	0.2068	4.997e-09	0.0601	0.0103	rs13212562	0.305414	RP1-86C11.7	downstream
1	rs6913660	6	27091425	C	A	0.1412	5.087e-13	0.0808	0.0112	rs13212562	0.396407	RP1-86C11.7	upstream
1	rs66462181	6	27091661	C	T	0.06859	1.688e-23	-0.144	0.0144	rs13212562	0.828972	RP1-86C11.7	upstream
1	rs75926030	6	27093507	C	T	0.06262	0.0007684	-0.061	0.0181	rs61736957	0.410459	HIST1H2BJ	downstream
1	rs12214930	6	27093715	C	T	0.1074	0.0004975	-0.0422	0.0121	rs9366694	0.111539	HIST1H2BJ	UTR3
1	rs6921711	6	27094019	G	T	0.1103	0.00478	0.0382	0.0135	rs75165919	0.165227	HIST1H2BJ	UTR3
1	rs3531	6	27095313	C	T	0.1074	0.0004979	0.0422	0.0121	rs9366694	0.111539	HIST1H2BJ	intronic
1	rs147052661	6	27096126	C	A	0.02584	0.00964	-0.0648	0.025	rs75165919	0.245321	HIST1H2BJ	intronic
1	rs4636015	6	27097316	C	T	0.1074	0.0004975	-0.0422	0.0121	rs9366694	0.111539	HIST1H2BJ	intronic
1	rs73384380	6	27099734	C	T	0.1123	0.003642	-0.038	0.0131	rs75165919	0.17812	HIST1H2BJ	intronic
1	rs41269245	6	27100096	G	A	0.1074	0.0004975	-0.0422	0.0121	rs9366694	0.111539	HIST1H2BJ	intronic
1	rs67330695	6	27103654	G	A	0.1412	5.932e-13	0.0805	0.0112	rs13212562	0.396407	HIST1H2AG	downstream
1	rs77329513	6	27105506	G	A	0.06262	0.0007664	-0.0611	0.0182	rs61736957	0.410459	HIST1H2BK	downstream
1	rs138630666	6	27112069	C	T	0.1083	0.0004805	-0.0423	0.0121	rs9366694	0.112047	HIST1H2BK	intronic
1	rs12205921	6	27113540	G	T	0.1083	0.0004813	-0.0423	0.0121	rs9366694	0.112047	HIST1H2BK	intronic
1	rs12193820	6	27113811	G	A	0.1093	0.0004813	0.0423	0.0121	rs9366694	0.106403	HIST1H2BK	intronic
1	rs7756481	6	27115069	G	C	0.1074	0.0004813	-0.0423	0.0121	rs9366694	0.111539	HIST1H2AH	exonic
1	rs7744759	6	27119826	G	A	0.3241	0.02222	0.0194	0.0085	rs13212562	0.15342	MIR3143	intergenic
1	rs139579977	6	27120894	G	A	0.01292	4.841e-06	0.1092	0.0239	rs111568057	0.379736	MIR3143	intergenic
1	rs9379960	6	27121325	G	T	0.3241	0.024	-0.0191	0.0085	rs13212562	0.15342	MIR3143	intergenic
1	rs72843608	6	27122750	G	A	0.1074	0.000519	-0.042	0.0121	rs9366694	0.111539	MIR3143	intergenic
1	rs112546394	6	27123273	T	A	0.01292	0.006238	-0.0559	0.0204	rs9366694	0.0864095	MIR3143	intergenic
1	rs72843609	6	27125877	G	A	0.1074	0.0004796	-0.0423	0.0121	rs9366694	0.111539	MIR3143	intergenic
1	rs9295730	6	27128806	C	T	0.3231	0.02299	-0.0192	0.0085	rs13212562	0.154161	MIR3143	intergenic
1	rs1028308	6	27129757	G	A	0.3241	0.02337	0.0191	0.0084	rs13212562	0.15342	MIR3143	intergenic
1	rs72843611	6	27131382	C	T	0.1064	0.0004365	-0.0426	0.0121	rs9366694	0.114183	MIR3143	intergenic
1	rs150146826	6	27131613	G	A	0.1083	0.0004362	-0.0426	0.0121	rs9366694	0.108946	MIR3143	intergenic
1	rs113935952	6	27131951	T	A	0.01292	0.006768	-0.0552	0.0204	rs9366694	0.0864095	MIR3143	intergenic
1	rs9393791	6	27132529	G	C	0.3141	0.02375	-0.0191	0.0085	rs13212562	0.166864	MIR3143	intergenic
1	rs9368489	6	27133479	G	A	0.2078	8.678e-09	-0.0592	0.0103	rs13212562	0.309468	MIR3143	intergenic
1	rs13219181	6	27136225	G	A	0.1412	5.758e-13	-0.0806	0.0112	rs13212562	0.396407	MIR3143	intergenic
1	rs9379961	6	27138206	G	C	0.2068	8.969e-09	-0.0591	0.0103	rs13212562	0.305414	MIR3143	intergenic
1	rs12213361	6	27138387	C	T	0.1074	0.0004153	0.0428	0.0121	rs9366694	0.111539	MIR3143	intergenic
1	rs72843613	6	27138467	G	A	0.1074	0.0004153	-0.0428	0.0121	rs9366694	0.111539	MIR3143	intergenic
1	rs9461335	6	27138529	C	A	0.3241	0.02399	0.0191	0.0084	rs13212562	0.15342	MIR3143	intergenic
1	rs6914824	6	27139048	C	T	0.1412	5.758e-13	0.0806	0.0112	rs13212562	0.396407	MIR3143	intergenic
1	rs67540232	6	27140866	T	A	0.1412	5.758e-13	0.0806	0.0112	rs13212562	0.396407	MIR3143	intergenic
1	rs35768595	6	27141904	C	T	0.06859	1.75e-23	0.1441	0.0144	rs13212562	0.828972	MIR3143	intergenic
1	rs858964	6	27142614	G	C	0.3429	0.04096	0.0171	0.0084	rs13212562	0.141223	MIR3143	intergenic
1	rs13194053	6	27143883	C	T	0.1412	6.909e-13	-0.0803	0.0112	rs13212562	0.396407	MIR3143	intergenic
1	rs147102735	6	27145030	C	T	0.06262	0.0007664	0.0611	0.0182	rs61736957	0.410459	MIR3143	intergenic
1	rs9379962	6	27145311	C	T	0.2068	9.187e-09	0.0591	0.0103	rs13212562	0.305414	MIR3143	intergenic
1	rs35565446	6	27145341	C	T	0.06859	1.785e-23	0.1441	0.0144	rs13212562	0.828972	MIR3143	intergenic
1	rs6931711	6	27145586	C	T	0.1074	0.0004112	-0.0428	0.0121	rs9366694	0.111539	MIR3143	intergenic
1	rs1102557	6	27149794	C	A	0.1074	0.0004131	0.0428	0.0121	rs9366694	0.111539	RP11-209A2.1	intergenic
1	rs72843615	6	27150569	C	T	0.1074	0.0004135	-0.0428	0.0121	rs9366694	0.111539	RP11-209A2.1	intergenic
1	rs911186	6	27150599	G	A	0.1849	1.051e-12	-0.0727	0.0102	rs13212562	0.247348	RP11-209A2.1	intergenic
1	rs11963727	6	27150854	C	T	0.1223	0.000387	-0.0545	0.0154	rs61736957	0.358114	RP11-209A2.1	intergenic
1	rs12210905	6	27151309	G	A	0.1074	0.0003706	0.0432	0.0121	rs9366694	0.111539	RP11-209A2.1	intergenic
1	rs77746177	6	27151969	T	A	0.0994	0.0004749	0.0571	0.0163	rs61736957	0.409287	RP11-209A2.1	intergenic
1	rs858967	6	27152245	G	A	0.2763	3.959e-08	0.0536	0.0098	rs61736957	0.193155	RP11-209A2.1	intergenic
1	rs1102558	6	27152528	C	A	0.2763	3.949e-08	0.0536	0.0098	rs61736957	0.193155	RP11-209A2.1	intergenic
1	rs1102559	6	27152795	C	T	0.2455	6.276e-08	-0.0538	0.0099	rs61736957	0.190942	RP11-209A2.1	intergenic
1	rs858968	6	27153296	C	T	0.2763	3.92e-08	0.0536	0.0098	rs61736957	0.193155	RP11-209A2.1	intergenic
1	rs858969	6	27153431	C	A	0.2763	3.91e-08	0.0536	0.0098	rs61736957	0.193155	RP11-209A2.1	intergenic
1	rs858970	6	27153559	C	T	0.2763	3.92e-08	0.0536	0.0098	rs61736957	0.193155	RP11-209A2.1	intergenic
1	rs34569203	6	27153984	C	A	0.1412	5.278e-13	-0.0807	0.0112	rs13212562	0.396407	RP11-209A2.1	intergenic
1	rs858972	6	27154361	C	T	0.2455	6.161e-08	-0.0538	0.0099	rs61736957	0.190942	RP11-209A2.1	intergenic
1	rs72843619	6	27154830	G	A	0.1083	0.0004392	0.0426	0.0121	rs9366694	0.114174	RP11-209A2.1	intergenic
1	rs858973	6	27154972	G	A	0.2763	3.891e-08	0.0536	0.0098	rs61736957	0.193155	RP11-209A2.1	intergenic
1	rs858974	6	27155474	G	T	0.3012	2.343e-06	-0.0434	0.0092	rs61736957	0.193232	RP11-209A2.1	intergenic
1	rs116005859	6	27155485	G	A	0.1083	0.000436	-0.0426	0.0121	rs9366694	0.114174	RP11-209A2.1	intergenic
1	rs858975	6	27155623	G	A	0.164	7.009e-05	0.0453	0.0114	rs9366694	0.114464	RP11-209A2.1	intergenic
1	rs858976	6	27155844	G	C	0.2744	8.706e-08	-0.052	0.0097	rs61736957	0.192006	RP11-209A2.1	intergenic
1	rs12196889	6	27156095	G	C	0.1074	0.0007832	-0.0405	0.0121	rs9366694	0.113709	RP11-209A2.1	intergenic
1	rs1102560	6	27156273	G	C	0.2724	8.415e-08	-0.0521	0.0097	rs61736957	0.19655	RP11-209A2.1	intergenic
1	rs60266855	6	27156573	G	A	0.2406	1.268e-07	-0.0524	0.0099	rs61736957	0.198634	RP11-209A2.1	intergenic
1	rs7747027	6	27157550	C	T	0.1541	5.194e-05	0.0573	0.0142	rs61736957	0.446959	RP11-209A2.1	intergenic
1	rs6934329	6	27158033	G	A	0.1511	2.132e-12	-0.0787	0.0112	rs13212562	0.357155	RP11-209A2.1	intergenic
1	rs150511657	6	27159104	T	A	0.1074	0.0007543	-0.0406	0.012	rs9366694	0.113709	RP11-209A2.1	intergenic
1	rs1102563	6	27160095	G	A	0.2982	3.584e-06	-0.0424	0.0091	rs61736957	0.187678	RP11-209A2.1	intergenic
1	rs72843622	6	27161152	C	T	0.1083	0.0007987	-0.0404	0.012	rs9366694	0.116382	RP11-209A2.1	intergenic
1	rs1102564	6	27161175	G	A	0.2753	4.921e-08	0.0526	0.0096	rs61736957	0.190653	RP11-209A2.1	intergenic
1	rs4438952	6	27161394	G	A	0.1551	5.221e-05	-0.0573	0.0142	rs61736957	0.442926	RP11-209A2.1	intergenic
1	rs7762413	6	27162059	G	A	0.1551	8.053e-05	0.0558	0.0142	rs61736957	0.442926	RP11-209A2.1	intergenic
1	rs111718978	6	27162514	G	A	0.01889	3.782e-07	0.1084	0.0213	rs111568057	0.525763	RP11-209A2.1	intergenic
1	rs113069119	6	27163028	C	T	0.1352	0.0002067	-0.0562	0.0151	rs61736957	0.449821	RP11-209A2.1	intergenic
1	rs6932691	6	27163133	G	A	0.1551	5.194e-05	0.0573	0.0142	rs61736957	0.442926	RP11-209A2.1	intergenic
1	rs6932861	6	27163220	T	A	0.1551	5.19e-05	0.0573	0.0142	rs61736957	0.442926	RP11-209A2.1	intergenic
1	rs35909544	6	27163456	G	A	0.09443	5.568e-19	0.1148	0.0129	rs13212562	0.629552	RP11-209A2.1	intergenic
1	rs858980	6	27163852	C	T	0.2763	4.886e-08	0.0526	0.0096	rs61736957	0.189307	RP11-209A2.1	intergenic
1	rs10484395	6	27164116	G	A	0.1014	0.0009605	-0.053	0.0161	rs61736957	0.398028	RP11-209A2.1	intergenic
1	rs6901448	6	27164757	C	A	0.1501	7.771e-05	-0.0563	0.0142	rs61736957	0.459355	RP11-209A2.1	intergenic
1	rs113482541	6	27165360	G	A	0.1501	7.746e-05	0.0564	0.0143	rs61736957	0.459355	RP11-209A2.1	intergenic
1	rs12207614	6	27167033	C	T	0.1074	0.0007301	-0.0407	0.012	rs9366694	0.113709	RP11-209A2.1	intergenic
1	rs115023815	6	27169028	G	A	0.01491	7.655e-06	-0.1064	0.0238	rs111568057	0.38459	RP11-209A2.1	intergenic
1	rs12198077	6	27169307	C	A	0.1064	0.0006989	0.0408	0.012	rs9366694	0.111058	RP11-209A2.1	intergenic
1	rs6906761	6	27169431	T	A	0.1501	7.609e-05	-0.0564	0.0143	rs61736957	0.459355	RP11-209A2.1	intergenic
1	rs6932243	6	27170022	C	T	0.1501	7.597e-05	-0.0564	0.0142	rs61736957	0.459355	RP11-209A2.1	intergenic
1	rs9468005	6	27170607	C	T	0.1302	0.0002998	-0.0551	0.0152	rs61736957	0.469924	RP11-209A2.1	intergenic
1	rs9468006	6	27170625	C	T	0.1312	0.0002998	-0.0551	0.0152	rs61736957	0.464956	RP11-209A2.1	intergenic
1	rs7773029	6	27171161	G	A	0.1014	0.0009353	0.0531	0.0161	rs61736957	0.398028	RP11-209A2.1	intergenic
1	rs7755577	6	27171437	C	T	0.1501	7.467e-05	0.0565	0.0143	rs61736957	0.459355	RP11-209A2.1	intergenic
1	rs34783558	6	27171700	C	T	0.1412	1.841e-12	-0.0789	0.0112	rs13212562	0.396407	RP11-209A2.1	intergenic
1	rs77596955	6	27171776	C	T	0.1014	0.0009459	0.053	0.016	rs61736957	0.398028	RP11-209A2.1	intergenic
1	rs80053727	6	27171890	C	A	0.0338	0.0001868	-0.0788	0.0211	rs61736957	0.246956	RP11-209A2.1	intergenic
1	rs112912679	6	27172371	G	A	0.1014	0.000306	-0.0576	0.016	rs61736957	0.398028	RP11-209A2.1	intergenic
1	rs858982	6	27173078	C	T	0.2654	1.896e-06	0.0452	0.0095	rs61736957	0.170667	RP11-209A2.1	intergenic
1	rs72843629	6	27175215	G	T	0.1064	0.0006346	-0.0411	0.012	rs9366694	0.116417	RP11-209A2.1	intergenic
1	rs139319270	6	27176458	C	A	0.0338	0.0001869	-0.0788	0.0211	rs61736957	0.246956	RP11-209A2.1	intergenic
1	rs34817112	6	27176628	G	A	0.09543	4.403e-19	0.1151	0.0129	rs13212562	0.622321	RP11-209A2.1	intergenic
1	rs858985	6	27178028	C	T	0.1173	0.0006884	-0.0409	0.012	rs9366694	0.103048	RP11-209A2.1	upstream
1	rs858986	6	27178523	C	A	0.1402	7.384e-05	0.0458	0.0115	rs9366694	0.0875047	RP11-209A2.1	upstream
1	rs858988	6	27179195	G	A	0.1173	0.0006833	0.0409	0.0121	rs9366694	0.103048	RP11-209A2.1	ncRNA_exonic
1	rs858989	6	27179373	T	A	0.1173	0.0006839	0.0409	0.0121	rs9366694	0.103048	RP11-209A2.1	ncRNA_exonic
1	rs12153912	6	27179829	G	A	0.1064	0.0006395	-0.0411	0.012	rs9366694	0.116417	RP11-209A2.1	downstream
1	rs858990	6	27180037	G	A	0.159	0.001276	-0.0288	0.0089	rs34899043	0.205958	RP11-209A2.1	downstream
1	rs858992	6	27180827	G	C	0.1193	0.0007541	0.0406	0.0121	rs9366694	0.098472	RP11-209A2.1	intergenic
1	rs858993	6	27181395	G	A	0.1193	0.0007547	0.0406	0.0121	rs9366694	0.098472	RP11-209A2.1	intergenic
1	rs858995	6	27181701	C	T	0.1064	0.0007259	-0.0407	0.0121	rs9366694	0.116417	RP11-209A2.1	intergenic
1	rs72843633	6	27182949	C	T	0.1054	0.0009797	-0.0399	0.0121	rs9366694	0.113741	RP11-209A2.1	intergenic
1	rs12191280	6	27183317	C	T	0.1193	0.0007523	-0.0406	0.012	rs9366694	0.098472	RP11-209A2.1	intergenic
1	rs12204768	6	27183563	G	A	0.1193	0.0007547	0.0406	0.0121	rs9366694	0.098472	RP11-209A2.1	intergenic
1	rs60412449	6	27183999	T	A	0.1083	0.0001664	0.0571	0.0152	rs61736957	0.432432	RP11-209A2.1	intergenic
1	rs9468009	6	27184341	T	A	0.3101	0.0001366	-0.0339	0.0089	rs61736957	0.202649	RP11-209A2.1	intergenic
1	rs56862318	6	27185354	G	A	0.09543	3.743e-19	0.1152	0.0129	rs13212562	0.622321	RP11-209A2.1	intergenic
1	rs6916555	6	27185378	G	A	0.3101	0.0001372	0.0338	0.0089	rs61736957	0.202649	RP11-209A2.1	intergenic
1	rs3800305	6	27185576	C	T	0.1193	0.0007105	0.0408	0.0121	rs9366694	0.098472	RP11-209A2.1	intergenic
1	rs13219354	6	27185664	C	T	0.09543	3.743e-19	-0.1152	0.0129	rs13212562	0.622321	RP11-209A2.1	intergenic
1	rs3800306	6	27185726	C	T	0.1193	0.0007099	-0.0408	0.0121	rs9366694	0.098472	RP11-209A2.1	intergenic
1	rs3800307	6	27185792	T	A	0.172	1.138e-14	0.0831	0.0108	rs34961555	0.295962	RP11-209A2.1	intergenic
1	rs6902268	6	27186172	G	T	0.3101	0.0001299	0.0339	0.0089	rs61736957	0.202649	RP11-209A2.1	intergenic
1	rs2023467	6	27187003	G	A	0.1193	0.000728	0.0407	0.012	rs9366694	0.098472	RP11-209A2.1	intergenic
1	rs1156086	6	27187355	C	T	0.3101	0.0001298	0.034	0.0089	rs61736957	0.202649	RP11-209A2.1	intergenic
1	rs75819175	6	27187379	G	C	0.1083	0.000164	-0.0572	0.0152	rs61736957	0.432432	RP11-209A2.1	intergenic
1	rs13211901	6	27187612	G	A	0.172	1.249e-14	0.083	0.0108	rs34961555	0.295962	RP11-209A2.1	intergenic
1	rs150248811	6	27188028	G	A	0.1074	0.0006995	-0.0408	0.012	rs9366694	0.116842	RP11-209A2.1	intergenic
1	rs12200798	6	27188467	C	T	0.1193	0.000701	-0.0408	0.012	rs9366694	0.098472	RP11-209A2.1	intergenic
1	rs9468010	6	27189209	G	C	0.3072	0.0001294	-0.034	0.0089	rs61736957	0.202501	RP11-209A2.1	intergenic
1	rs12209800	6	27189517	C	T	0.1064	0.0006456	0.0411	0.012	rs9366694	0.114183	RP11-209A2.1	intergenic
1	rs143578032	6	27190334	C	T	0.1034	0.0002	-0.0566	0.0152	rs61736957	0.494653	RP11-209A2.1	intergenic
1	rs79394109	6	27191359	C	A	0.1103	0.000126	-0.0581	0.0151	rs61736957	0.433654	RP11-209A2.1	intergenic
1	rs4713072	6	27192091	C	T	0.3101	0.0002574	0.0324	0.0089	rs61736957	0.202649	RP11-209A2.1	intergenic
1	rs11758615	6	27192382	C	A	0.1213	0.002183	0.0369	0.012	rs9366694	0.106428	RP11-209A2.1	intergenic
1	rs4713073	6	27192551	G	T	0.3101	0.0002574	0.0324	0.0089	rs61736957	0.202649	RP11-209A2.1	intergenic
1	rs4713074	6	27192629	C	T	0.3101	0.0002582	0.0324	0.0089	rs61736957	0.202649	RP11-209A2.1	intergenic
1	rs996247	6	27193095	C	T	0.3101	0.0002834	-0.0322	0.0089	rs61736957	0.202649	RP11-209A2.1	intergenic
1	rs9468013	6	27195014	T	A	0.3101	0.000287	0.0321	0.0089	rs61736957	0.202649	RP11-209A2.1	intergenic
1	rs12196084	6	27198204	C	A	0.1044	0.002378	0.0366	0.012	rs9366694	0.116477	PRSS16	intergenic
1	rs12189835	6	27198271	C	T	0.1054	0.0024	0.0365	0.012	rs9366694	0.119178	PRSS16	intergenic
1	rs76456228	6	27198335	T	A	0.06461	0.0005938	0.0626	0.0182	rs61736957	0.454606	PRSS16	intergenic
1	rs9468015	6	27198718	G	A	0.3101	0.000289	0.0321	0.0089	rs61736957	0.202649	PRSS16	intergenic
1	rs150330997	6	27199688	G	A	0.1044	0.002409	-0.0365	0.012	rs9366694	0.116477	PRSS16	intergenic
1	rs148780323	6	27200525	G	A	0.1044	0.002393	-0.0365	0.012	rs9366694	0.116477	PRSS16	intergenic
1	rs3800309	6	27201273	C	A	0.3101	0.0002935	-0.0321	0.0089	rs61736957	0.202649	PRSS16	intergenic
1	rs72843640	6	27202093	T	A	0.1054	0.0025	-0.0363	0.012	rs9366694	0.119178	PRSS16	intergenic
1	rs4236043	6	27204242	G	C	0.3101	0.0002922	-0.0321	0.0089	rs61736957	0.202649	PRSS16	intergenic
1	rs13212921	6	27205422	C	T	0.09642	3.072e-19	0.1155	0.0129	rs13212562	0.615221	PRSS16	intergenic
1	rs13437191	6	27205435	G	A	0.159	2.207e-06	0.0642	0.0136	rs61736957	0.488752	PRSS16	intergenic
1	rs77677151	6	27205765	G	A	0.1103	9.065e-05	0.0592	0.0151	rs61736957	0.433654	PRSS16	intergenic
1	rs3800310	6	27206843	G	C	0.1054	0.002484	0.0364	0.012	rs9366694	0.119178	PRSS16	intergenic
1	rs2142686	6	27207601	C	T	0.3101	0.0002943	0.0321	0.0089	rs61736957	0.202649	PRSS16	intergenic
1	rs12189964	6	27207644	C	T	0.1054	0.002592	-0.0363	0.012	rs9366694	0.119178	PRSS16	intergenic
1	rs75229389	6	27209589	C	A	0.1103	8.976e-05	-0.0593	0.0151	rs61736957	0.433654	PRSS16	intergenic
1	rs6940384	6	27209911	C	T	0.3111	0.0002744	0.0322	0.0089	rs61736957	0.199671	PRSS16	intergenic
1	rs6917311	6	27209923	G	A	0.3111	0.0002744	0.0322	0.0089	rs61736957	0.199671	PRSS16	intergenic
1	rs12195360	6	27210032	C	T	0.1103	0.002568	-0.0363	0.012	rs9366694	0.122649	PRSS16	intergenic
1	rs72843643	6	27211247	G	C	0.1024	0.002501	-0.0364	0.012	rs9366694	0.122117	PRSS16	intergenic
1	rs72843644	6	27211601	C	A	0.1024	0.002494	0.0364	0.012	rs9366694	0.122117	PRSS16	intergenic
1	rs5030955	6	27213867	C	T	0.1034	0.003089	-0.0356	0.012	rs9366694	0.124868	PRSS16	intergenic
1	rs5030956	6	27213969	G	C	0.3101	0.0003282	-0.0319	0.0089	rs61736957	0.202649	PRSS16	intergenic
1	rs5030958	6	27214257	G	C	0.1034	0.003089	-0.0356	0.012	rs9366694	0.124868	PRSS16	intergenic
1	rs5030960	6	27214789	C	A	0.2187	0.002115	0.0354	0.0115	rs61736957	0.317483	PRSS16	upstream
1	rs10946904	6	27217236	C	T	0.3211	0.0001165	-0.0336	0.0087	rs61736957	0.214059	PRSS16	intronic
1	rs9393795	6	27217719	G	C	0.3161	4.08e-07	0.0417	0.0082	rs13212562	0.130462	PRSS16	intronic
1	rs35589403	6	27219491	G	C	0.173	9.757e-15	-0.0831	0.0107	rs13212562	0.290441	PRSS16	intronic
1	rs5030967	6	27220519	C	T	0.1024	0.0001159	-0.0585	0.0152	rs61736957	0.501289	PRSS16	intronic
1	rs2295603	6	27220890	G	A	0.4831	0.02303	-0.0175	0.0077	rs61736957	0.115548	PRSS16	intronic
1	rs9368492	6	27221518	G	A	0.1243	0.0001221	0.0446	0.0116	rs9366694	0.0878653	PRSS16	intronic
1	rs1062834	6	27222539	G	A	0.1014	0.001344	0.0391	0.0122	rs9366694	0.121842	PRSS16	exonic
1	rs4546474	6	27224633	C	T	0.4722	0.00693	-0.0208	0.0077	rs61736957	0.129216	PRSS16	downstream
1	rs12205628	6	27225959	C	A	0.1014	0.001354	-0.039	0.0122	rs9366694	0.121842	PRSS16	intergenic
1	rs9393796	6	27226965	G	T	0.1243	0.0001372	0.0444	0.0116	rs9366694	0.0878653	PRSS16	intergenic
1	rs9379965	6	27227061	C	T	0.1243	0.0001372	-0.0444	0.0116	rs9366694	0.0878653	PRSS16	intergenic
1	rs9348756	6	27228259	G	A	0.1014	0.001354	-0.039	0.0122	rs9366694	0.121842	PRSS16	intergenic
1	rs9368493	6	27228300	G	T	0.1243	0.0001372	0.0444	0.0116	rs9366694	0.0878653	PRSS16	intergenic
1	rs4452638	6	27229265	G	A	0.09642	3.013e-19	0.1155	0.0129	rs13212562	0.615221	PRSS16	intergenic
1	rs6938200	6	27231150	G	A	0.1819	9.785e-13	-0.0747	0.0105	rs13212562	0.280635	XXbac-BPGBPG24O18.1	intergenic
1	rs6938397	6	27231224	G	C	0.1272	0.000329	0.0416	0.0116	rs9366694	0.0860404	XXbac-BPGBPG24O18.1	intergenic
1	rs67310631	6	27233243	T	A	0.1272	0.0003244	-0.0417	0.0116	rs9366694	0.0860404	XXbac-BPGBPG24O18.1	intergenic
1	rs6915678	6	27235866	G	T	0.339	2.068e-06	-0.0387	0.0081	rs13212562	0.10861	XXbac-BPGBPG24O18.1	upstream
1	rs3800314	6	27236048	G	T	0.4742	0.02056	-0.0178	0.0077	rs61736957	0.135565	XXbac-BPGBPG24O18.1	ncRNA_exonic
1	rs9368494	6	27237301	C	T	0.1272	0.0003479	-0.0415	0.0116	rs9366694	0.0860404	XXbac-BPGBPG24O18.1	downstream
1	rs36034627	6	27237363	G	T	0.173	6.714e-15	0.0839	0.0108	rs13212562	0.290441	XXbac-BPGBPG24O18.1	downstream
1	rs76564374	6	27237534	C	T	0.1044	0.0001155	-0.0583	0.0151	rs61736957	0.529616	XXbac-BPGBPG24O18.1	downstream
1	rs17687319	6	27238000	C	T	0.1044	0.0001156	0.0583	0.0151	rs61736957	0.529616	XXbac-BPGBPG24O18.1	downstream
1	rs17687372	6	27239120	T	A	0.1044	8.976e-05	0.0592	0.0151	rs61736957	0.529616	XXbac-BPGBPG24O18.1	intergenic
1	rs147009708	6	27239623	C	T	0.0338	0.0002168	-0.0778	0.021	rs61736957	0.246956	XXbac-BPGBPG24O18.1	intergenic
1	rs138153298	6	27239749	G	A	0.0338	0.0002168	-0.0778	0.021	rs61736957	0.246956	XXbac-BPGBPG24O18.1	intergenic
1	rs17687396	6	27240320	C	T	0.1034	0.0001079	0.0585	0.0151	rs61736957	0.536539	XXbac-BPGBPG24O18.1	intergenic
1	rs7759694	6	27240956	C	T	0.3141	1.639e-07	0.0432	0.0083	rs13212562	0.123423	XXbac-BPGBPG24O18.1	intergenic
1	rs7759741	6	27241043	C	T	0.1839	5.675e-15	0.0838	0.0107	rs13212562	0.262979	XXbac-BPGBPG24O18.1	intergenic
1	rs34843552	6	27241915	G	A	0.2137	4.726e-18	-0.0844	0.0097	rs13212562	0.215833	XXbac-BPGBPG24O18.1	intergenic
1	rs79441355	6	27242150	C	T	0.01392	6.486e-06	0.1078	0.0239	rs111568057	0.290273	XXbac-BPGBPG24O18.1	intergenic
1	rs9393801	6	27242681	G	A	0.3429	2.09e-06	-0.0386	0.0081	rs13212562	0.10615	XXbac-BPGBPG24O18.1	intergenic
1	rs9393802	6	27243105	G	A	0.1262	0.01115	0.0287	0.0113	rs9366694	0.0881298	XXbac-BPGBPG24O18.1	intergenic
1	rs35982103	6	27243134	C	T	0.1839	5.555e-15	0.0841	0.0108	rs13212562	0.262979	XXbac-BPGBPG24O18.1	intergenic
1	rs9357034	6	27243425	G	C	0.1024	0.001403	0.0389	0.0122	rs9366694	0.118946	XXbac-BPGBPG24O18.1	intergenic
1	rs6917419	6	27243480	C	T	0.1272	0.01118	-0.0287	0.0113	rs9366694	0.0860404	XXbac-BPGBPG24O18.1	intergenic
1	rs6902012	6	27243767	C	T	0.1024	0.001432	0.0388	0.0122	rs9366694	0.118946	XXbac-BPGBPG24O18.1	intergenic
1	rs78276919	6	27244041	C	T	0.02087	0.01405	-0.0575	0.0234	rs9366694	0.0716074	XXbac-BPGBPG24O18.1	intergenic
1	rs9379968	6	27244590	G	A	0.4881	0.01573	0.0184	0.0076	rs61736957	0.111902	XXbac-BPGBPG24O18.1	intergenic
1	rs2038044	6	27245173	G	A	0.4881	0.01497	-0.0185	0.0076	rs61736957	0.111902	XXbac-BPGBPG24O18.1	intergenic
1	rs56044565	6	27248044	G	C	0.1173	0.0471	0.0265	0.0134	rs61736957	0.491325	POM121L2	intergenic
1	rs6909479	6	27248773	C	A	0.4881	0.008501	-0.02	0.0076	rs61736957	0.0933519	POM121L2	intergenic
1	rs112872756	6	27249011	G	C	0.01392	8.745e-06	-0.1095	0.0246	rs111568057	0.290273	POM121L2	intergenic
1	rs72839445	6	27249686	G	A	0.06859	3.918e-23	0.1433	0.0145	rs13212562	0.828972	POM121L2	intergenic
1	rs13207082	6	27251379	G	A	0.06859	2.457e-23	-0.144	0.0145	rs13212562	0.828972	POM121L2	intergenic
1	rs10946906	6	27252780	G	A	0.1024	0.001372	-0.039	0.0122	rs9366694	0.118946	POM121L2	downstream
1	rs9368498	6	27254006	G	A	0.1024	0.001372	-0.039	0.0122	rs9366694	0.118946	POM121L2	intronic
1	rs9368499	6	27254332	C	T	0.1024	0.001372	-0.039	0.0122	rs9366694	0.118946	POM121L2	intronic
1	rs35454259	6	27254475	G	A	0.2167	1.383e-13	0.0747	0.0101	rs13212562	0.219733	POM121L2	intronic
1	rs9348757	6	27254650	G	A	0.1024	0.001295	0.0391	0.0122	rs9366694	0.118946	POM121L2	intronic
1	rs6913724	6	27254843	T	A	0.496	0.009364	-0.0198	0.0076	rs61736957	0.0878653	POM121L2	intronic
1	rs114337870	6	27254937	C	A	0.1024	0.001372	0.039	0.0122	rs9366694	0.118946	POM121L2	intronic
1	rs13217239	6	27254967	C	T	0.3559	3.482e-05	-0.0338	0.0082	rs13212562	0.108439	POM121L2	intronic
1	rs6914521	6	27255017	G	A	0.4861	0.009216	0.0199	0.0076	rs61736957	0.0779604	POM121L2	intronic
1	rs9379970	6	27255231	C	T	0.1024	0.000993	0.0402	0.0122	rs9366694	0.118946	POM121L2	intronic
1	rs9348758	6	27255238	G	T	0.1024	0.000993	0.0402	0.0122	rs9366694	0.118946	POM121L2	intronic
1	rs3800316	6	27256102	C	A	0.2545	2.201e-13	-0.0699	0.0095	rs13212562	0.17619	POM121L2	intronic
1	rs3823427	6	27256346	G	C	0.2167	1.306e-13	0.0748	0.0101	rs13212562	0.219733	POM121L2	intronic
1	rs9393803	6	27257714	G	A	0.1024	0.001368	0.039	0.0122	rs9366694	0.118946	POM121L2	intronic
1	rs72839448	6	27258410	C	T	0.08449	0.02987	-0.0311	0.0143	rs9366694	0.0751149	POM121L2	intronic
1	rs77493082	6	27258487	C	T	0.1203	0.02889	0.0289	0.0132	rs61736957	0.486972	POM121L2	intronic
1	rs112369919	6	27260692	G	C	0.1392	0.02676	-0.0292	0.0132	rs61736957	0.485503	POM121L2	intronic
1	rs7746199	6	27261324	C	T	0.171	2.436e-14	0.0835	0.011	rs13212562	0.308994	POM121L2	intronic
1	rs72839449	6	27261661	C	A	0.171	2.436e-14	-0.0835	0.011	rs13212562	0.308994	POM121L2	intronic
1	rs7746841	6	27261700	G	C	0.4622	0.00852	-0.0202	0.0077	rs61736957	0.131462	POM121L2	intronic
1	rs3800318	6	27263641	T	A	0.173	2.474e-14	-0.0835	0.011	rs13212562	0.304411	POM121L2	intronic
1	rs115045996	6	27264369	T	A	0.0159	0.006229	0.0643	0.0235	rs9366694	0.0586095	POM121L2	intronic
1	rs78636194	6	27264880	C	A	0.1412	0.01496	-0.0318	0.0131	rs61736957	0.475926	POM121L2	intronic
1	rs28410967	6	27265235	C	T	0.07455	0.001138	0.0396	0.0122	rs9366694	0.206138	POM121L2	intronic
1	rs72839451	6	27265437	G	C	0.07455	0.001063	-0.0398	0.0122	rs9366694	0.206138	POM121L2	intronic
1	rs72839453	6	27265761	G	A	0.07555	0.001064	0.0398	0.0122	rs9366694	0.200789	POM121L2	intronic
1	rs13211166	6	27265940	T	A	0.172	2.484e-14	0.0835	0.011	rs13212562	0.306692	POM121L2	intronic
1	rs75882019	6	27266860	G	A	0.0338	0.0001594	0.0798	0.0211	rs61736957	0.246956	POM121L2	intronic
1	rs4559087	6	27267008	C	T	0.4692	0.01019	0.0197	0.0077	rs61736957	0.123948	POM121L2	intronic
1	rs147989975	6	27269659	G	A	0.01789	0.006631	0.0638	0.0235	rs9366694	0.0543841	POM121L2	intronic
1	rs2393923	6	27270261	C	T	0.334	2.825e-05	-0.0369	0.0088	rs61736957	0.123554	POM121L2	intronic
1	rs7771953	6	27271343	G	A	0.4354	0.009357	0.02	0.0077	rs13212562	0.0831625	POM121L2	intronic
1	rs146149082	6	27271404	G	A	0.01789	0.006655	-0.0638	0.0235	rs9366694	0.0543841	POM121L2	intronic
1	rs114985925	6	27271615	C	A	0.01789	0.00683	-0.0638	0.0236	rs9366694	0.0543841	POM121L2	intronic
1	rs74960761	6	27271634	C	T	0.1282	0.01508	0.0318	0.0131	rs61736957	0.535741	POM121L2	intronic
1	rs6456772	6	27273365	G	A	0.4642	0.009394	0.0199	0.0077	rs61736957	0.12914	POM121L2	intronic
1	rs56114371	6	27274834	C	T	0.06859	5.284e-23	0.1429	0.0145	rs13212562	0.828972	POM121L2	intronic
1	rs75254709	6	27275411	G	C	0.0159	7.941e-06	0.1068	0.0239	rs111568057	0.301309	POM121L2	intronic
1	rs9366689	6	27276171	C	A	0.4344	0.006069	0.0212	0.0077	rs61736957	0.0764599	POM121L2	intronic
1	rs41269255	6	27277051	C	T	0.1392	0.02824	-0.0289	0.0132	rs61736957	0.485503	POM121L2	exonic
1	rs16897515	6	27278020	C	A	0.168	2.254e-14	0.084	0.011	rs13212562	0.31604	POM121L2	exonic
1	rs12191414	6	27278634	G	C	0.07256	0.001161	0.0395	0.0122	rs9366694	0.199552	POM121L2	exonic
1	rs17688097	6	27279774	C	T	0.04573	0.0117	-0.0638	0.0253	rs61736957	0.125236	POM121L2	exonic
1	rs12194893	6	27279982	G	A	0.05765	0.04255	-0.0292	0.0144	rs9366694	0.140863	POM121L2	upstream
1	rs3800319	6	27280407	G	C	0.4344	0.005499	-0.0214	0.0077	rs61736957	0.0752897	POM121L2	upstream
1	rs114618324	6	27281027	G	A	0.0159	0.006569	0.0641	0.0236	rs9366694	0.0586095	POM121L2	intergenic
1	rs2893910	6	27283254	T	A	0.171	2.143e-14	-0.0839	0.011	rs13212562	0.308994	POM121L2	intergenic
1	rs2893911	6	27283303	G	A	0.4354	0.007225	0.0207	0.0077	rs61736957	0.0805996	POM121L2	intergenic
1	rs6923811	6	27289776	C	T	0.331	9.052e-06	-0.0391	0.0088	rs61736957	0.123086	VN1R10P	intergenic
1	rs2092114	6	27290082	C	T	0.4702	0.008283	-0.0203	0.0077	rs61736957	0.121427	VN1R10P	intergenic
1	rs9348759	6	27290888	C	T	0.07455	0.001067	-0.0398	0.0122	rs9366694	0.214961	VN1R10P	intergenic
1	rs55797265	6	27290891	C	T	0.1262	0.04138	0.0267	0.0131	rs61736957	0.547273	VN1R10P	intergenic
1	rs9368500	6	27290981	C	A	0.07455	0.001067	0.0398	0.0122	rs9366694	0.214961	VN1R10P	intergenic
1	rs9366690	6	27291079	C	T	0.07455	0.001067	0.0398	0.0122	rs9366694	0.214961	VN1R10P	intergenic
1	rs4145206	6	27291822	G	A	0.1262	0.03484	0.0275	0.0131	rs61736957	0.547273	VN1R10P	upstream
1	rs113716932	6	27292125	G	T	0.01292	3.824e-06	0.1146	0.0248	rs111568057	0.256979	VN1R10P	upstream
1	rs17739298	6	27293049	G	C	0.1262	0.04108	0.0267	0.013	rs61736957	0.547273	VN1R10P	ncRNA_exonic
1	rs9368501	6	27295082	G	A	0.4652	0.005844	-0.0211	0.0077	rs61736957	0.126529	VN1R10P	intergenic
1	rs9379975	6	27295808	T	A	0.07455	0.001503	-0.0386	0.0122	rs9366694	0.214961	VN1R10P	intergenic
1	rs7744605	6	27296364	C	A	0.4573	0.008743	0.0201	0.0077	rs61736957	0.129325	VN1R10P	intergenic
1	rs79065545	6	27297654	G	A	0.0159	7.25e-06	-0.1072	0.0239	rs111568057	0.301309	VN1R10P	intergenic
1	rs9393805	6	27298037	G	A	0.2406	0.001352	0.0285	0.0089	rs61736957	0.28038	VN1R10P	intergenic
1	rs9393806	6	27298174	G	A	0.2406	0.0007736	-0.0295	0.0088	rs61736957	0.28038	VN1R10P	intergenic
1	rs9379976	6	27298200	C	T	0.2406	0.0007851	0.0294	0.0088	rs61736957	0.28038	VN1R10P	intergenic
1	rs9379977	6	27298279	C	T	0.2416	0.0007159	0.0296	0.0088	rs61736957	0.285703	VN1R10P	intergenic
1	rs9393807	6	27298289	G	A	0.2416	0.0007517	0.0295	0.0088	rs61736957	0.285703	VN1R10P	intergenic
1	rs9379978	6	27298629	G	A	0.2584	0.00103	-0.0285	0.0087	rs61736957	0.381526	VN1R10P	intergenic
1	rs721600	6	27298905	C	T	0.2584	0.001045	-0.0285	0.0087	rs61736957	0.381526	VN1R10P	intergenic
1	rs9461359	6	27299567	C	T	0.2584	0.001061	0.0284	0.0087	rs61736957	0.381526	VN1R10P	intergenic
1	rs9461360	6	27299584	C	T	0.2584	0.001061	0.0284	0.0087	rs61736957	0.381526	VN1R10P	intergenic
1	rs9379979	6	27299614	C	T	0.0497	0.002431	-0.0371	0.0122	rs9366694	0.23364	VN1R10P	intergenic
1	rs9468069	6	27299843	C	T	0.2584	0.0009287	0.0287	0.0087	rs61736957	0.381526	VN1R10P	intergenic
1	rs13212562	6	27300310	G	A	0.08052	1.688e-24	-0.142	0.0139	rs13212562	1	VN1R10P	intergenic
1	rs1156457	6	27300580	G	A	0.164	0.008396	0.0263	0.01	rs9366694	0.123674	VN1R10P	intergenic
[truncated: 19,028 more rows]

## Sheet: S5
S5. The β2M GWMA SNP-associated genes
B2M associated genes	symbol
ENSG00000112308	C6orf62
ENSG00000168405	CMAHP
ENSG00000235733	RP3-522P13.3
ENSG00000271108	KATNBL1P5
ENSG00000079691	LRRC16A
ENSG00000253017	AL160037.1
ENSG00000079689	SCGN
ENSG00000146047	HIST1H2BA
ENSG00000146039	SLC17A4
ENSG00000124568	SLC17A1
ENSG00000124564	SLC17A3
ENSG00000112337	SLC17A2
ENSG00000112343	TRIM38
ENSG00000272558	U91328.21
ENSG00000272065	U91328.20
ENSG00000272462	U91328.19
ENSG00000272810	U91328.22
ENSG00000196226	HIST1H2BB
ENSG00000234816	U91328.2
ENSG00000196532	HIST1H3C
ENSG00000187837	HIST1H1C
ENSG00000010704	HFE
ENSG00000180596	HIST1H2BC
ENSG00000180573	HIST1H2AC
ENSG00000158373	HIST1H2BD
ENSG00000197697	HIST1H2BE
ENSG00000188987	HIST1H4D
ENSG00000216331	HIST1H1PS1
ENSG00000197409	HIST1H3D
ENSG00000196866	HIST1H2AD
ENSG00000197846	HIST1H2BF
ENSG00000217275	RP1-34B20.4
ENSG00000198518	HIST1H4E
ENSG00000187990	HIST1H2BG
ENSG00000168274	HIST1H2AE
ENSG00000196966	HIST1H3E
ENSG00000256018	HIST1H3G
ENSG00000218690	HIST1H2APS4
ENSG00000168242	HIST1H2BI
ENSG00000158406	HIST1H4H
ENSG00000220875	HIST1H3PS1
ENSG00000186470	BTN3A2
ENSG00000215979	AL021917.1
ENSG00000124508	BTN2A2
ENSG00000026950	BTN3A1
ENSG00000124549	BTN2A3P
ENSG00000111801	BTN3A3
ENSG00000112763	BTN2A1
ENSG00000124557	BTN1A1
ENSG00000228223	HCG11
ENSG00000261353	CTA-14H9.5
ENSG00000182952	HMGN4
ENSG00000146109	ABT1
ENSG00000271071	RP11-457M11.6
ENSG00000233631	RP11-457M11.2
ENSG00000181315	ZNF322
ENSG00000261584	RP11-457M11.5
ENSG00000241549	GUSBP2
ENSG00000243307	RP11-239L20.3
ENSG00000224843	LINC00240
ENSG00000272312	RP11-239L20.6
ENSG00000238621	TRNAI2
ENSG00000220581	VN1R12P
ENSG00000124635	HIST1H2BJ
ENSG00000196787	HIST1H2AG
ENSG00000197903	HIST1H2BK
ENSG00000198339	HIST1H4I
ENSG00000184825	HIST1H2AH
ENSG00000265565	MIR3143
ENSG00000174572	RP11-209A2.1
ENSG00000112812	PRSS16
ENSG00000158553	POM121L2
ENSG00000220758	VN1R10P
ENSG00000204789	ZNF204P
ENSG00000124613	ZNF391
ENSG00000271755	RP1-153G14.4
ENSG00000237154	MCFD2P1
ENSG00000096654	ZNF184
ENSG00000270666	XXbac-BPGBPG34I8.1
ENSG00000206671	RNU6-471P
ENSG00000216676	RP1-15D7.1
ENSG00000216915	RP1-97D16.1
ENSG00000218069	RSL24D1P1
ENSG00000217862	HIST1H4PS1
ENSG00000185130	HIST1H2BL
ENSG00000196747	HIST1H2AI
ENSG00000203813	HIST1H3H
ENSG00000182611	HIST1H2AJ
ENSG00000196374	HIST1H2BM
ENSG00000197238	HIST1H4J
ENSG00000233822	HIST1H2BN
ENSG00000217646	HIST1H2BPS2
ENSG00000198374	HIST1H2AL
ENSG00000184357	HIST1H1B
ENSG00000182572	HIST1H3I
ENSG00000198558	HIST1H4L
ENSG00000197153	HIST1H3J
ENSG00000233224	HIST1H2AM
ENSG00000196331	HIST1H2BO
ENSG00000238610	RNU7-26P
ENSG00000168131	OR2B2
ENSG00000168126	OR2W6P
ENSG00000216629	OR2W4P
ENSG00000217539	IQCB2P
ENSG00000199851	U3
ENSG00000187763	OR2B7P
ENSG00000182477	OR2B8P
ENSG00000220721	OR1F12
ENSG00000272009	RP1-313I6.12
ENSG00000197279	ZNF165
ENSG00000219891	ZSCAN12P1
ENSG00000219392	RP1-265C24.5
ENSG00000269293	ZSCAN16-AS1
ENSG00000196812	ZSCAN16
ENSG00000261839	RP1-265C24.8
ENSG00000198315	ZKSCAN8
ENSG00000226314	ZNF192P1
ENSG00000216901	AL022393.7
ENSG00000218016	ZNF192P2
ENSG00000176933	TOB2P1
ENSG00000137185	ZSCAN9
ENSG00000187626	ZKSCAN4
ENSG00000189134	NKAPL
ENSG00000197062	RP5-874C20.3
ENSG00000137338	PGBD1
ENSG00000270326	RP5-874C20.6
ENSG00000235109	ZSCAN31
ENSG00000189298	ZKSCAN3
ENSG00000158691	ZSCAN12
ENSG00000251877	RNU2-45P
ENSG00000187987	ZSCAN23
ENSG00000231162	COX11P1
ENSG00000219262	OR2E1P
ENSG00000198704	GPX6
ENSG00000232040	SCAND3
ENSG00000246350	RP5-1186N24.3
ENSG00000271440	RP11-373N24.2
ENSG00000235570	LINC00533
ENSG00000221191	AL662890.1
ENSG00000235559	NOL5BP
ENSG00000225173	XXbac-BPG308K3.5
ENSG00000225595	XXbac-BPG308K3.6
ENSG00000213916	RPL13P
ENSG00000233366	ZNF90P2
ENSG00000224157	HCG14
ENSG00000204713	TRIM27
ENSG00000212240	RNU6-930P
ENSG00000204709	C6orf100
ENSG00000228666	KRT18P1
ENSG00000263426	RN7SL471P
ENSG00000227214	HCG15
ENSG00000244349	HCG16
ENSG00000197935	ZNF311
ENSG00000223677	OR2AD1P
ENSG00000204704	OR2W1
ENSG00000236909	OR2P1P
ENSG00000228364	SAR1P1
ENSG00000204703	OR2B3
ENSG00000204702	OR2J1
ENSG00000204701	OR2J3
ENSG00000227206	XXbac-BCX196D17.5
ENSG00000204700	OR2J2
ENSG00000224233	OR2J4P
ENSG00000230598	OR2H4P
ENSG00000232505	XXbac-BPG308J9.3
ENSG00000197171	OR2B4P
ENSG00000204695	OR14J1
ENSG00000230056	DDX6P1
ENSG00000243729	OR5V1
ENSG00000112462	OR12D3
ENSG00000168787	OR12D2
ENSG00000204694	OR11A1
ENSG00000206474	OR10C1
ENSG00000229274	XXbac-BPG13B8.10
ENSG00000237988	OR2I1P
ENSG00000213886	UBD
ENSG00000204681	GABBR1
ENSG00000232173	OR2H5P
ENSG00000227609	TMEM183AP1
ENSG00000201330	SNORD32B
ENSG00000231301	RPL13AP
ENSG00000204657	OR2H2
ENSG00000235238	SUMO2P1
ENSG00000204655	MOG
ENSG00000204644	ZFP57
ENSG00000233916	ZDHHC20P1
ENSG00000204642	HLA-F
ENSG00000225864	HCG4P11
ENSG00000214922	HLA-F-AS1
ENSG00000239257	RPL23AP1
ENSG00000273340	MICE
ENSG00000227758	HCG9P5
ENSG00000199290	Y_RNA
ENSG00000235821	IFITM4P
ENSG00000272236	XXbac-BPG170G13.32
ENSG00000270896	XXbac-BPG170G13.31
ENSG00000181126	HLA-V
ENSG00000176998	HCG4
ENSG00000261548	HLA-P
ENSG00000213880	RPL7AP7
ENSG00000237042	MICG
ENSG00000204632	HLA-G
ENSG00000229142	HCG4P8
ENSG00000233265	MICF
ENSG00000230521	HCG4P7
ENSG00000206341	HLA-H
ENSG00000231130	HLA-T
ENSG00000233677	DDX39BP1
ENSG00000235963	MCCD1P1
ENSG00000227262	HCG4B
ENSG00000230795	HLA-K
ENSG00000228078	HLA-U
ENSG00000206503	HLA-A
ENSG00000227766	HCG4P5
ENSG00000235290	HLA-W
ENSG00000229390	MICD
ENSG00000204625	HCG9
ENSG00000238024	DDX39BP2
ENSG00000224312	MCCD1P2
ENSG00000204623	ZNRD1-AS1
ENSG00000237669	HCG4P3
ENSG00000204622	HLA-J
ENSG00000232757	ETF1P1
ENSG00000066379	ZNRD1
ENSG00000204619	PPP1R11
ENSG00000204618	RNF39
ENSG00000252901	AL669914.1
ENSG00000204616	TRIM31
ENSG00000231226	TRIM31-AS1
ENSG00000252228	SNORA48
ENSG00000204614	TRIM40
ENSG00000204613	TRIM10
ENSG00000204610	TRIM15
ENSG00000234127	TRIM26
ENSG00000233892	PAIP1P1
ENSG00000270604	HCG17
ENSG00000236475	TRIM26BP
ENSG00000243753	HLA-L
ENSG00000231074	HCG18
ENSG00000204599	TRIM39
ENSG00000248167	TRIM39-RPP21
ENSG00000241370	RPP21
ENSG00000224372	HLA-N
ENSG00000224486	HCG19P
ENSG00000236405	UBQLN1P1
ENSG00000224936	SUCLA2P1
ENSG00000236603	RANP1
ENSG00000204592	HLA-E
ENSG00000235781	XXbac-BPG249D20.9
ENSG00000204590	GNL1
ENSG00000204576	PRR3
ENSG00000204574	ABCF1
ENSG00000216101	MIR877
ENSG00000204569	PPP1R10
ENSG00000222894	AL662800.1
ENSG00000204568	MRPS18B
ENSG00000137343	ATAT1
ENSG00000228415	PTMAP1
ENSG00000204564	C6orf136
ENSG00000266183	AL662800.2
ENSG00000204560	DHX16
ENSG00000146112	PPP1R18
ENSG00000137404	NRM
ENSG00000230449	RPL7P4
ENSG00000137337	MDC1
ENSG00000224328	MDC1-AS1
ENSG00000196230	TUBB
ENSG00000272540	XXbac-BPG252P9.9
ENSG00000137312	FLOT1
ENSG00000201988	Y_RNA
ENSG00000272273	XXbac-BPG252P9.10
ENSG00000137331	IER3
ENSG00000263608	RN7SL353P
ENSG00000228022	HCG20
ENSG00000214894	LINC00243
ENSG00000237923	XXbac-BPG27H4.8
ENSG00000202241	RN7SKP186
ENSG00000237775	DDR1-AS1
ENSG00000204580	DDR1
ENSG00000264594	MIR4640
ENSG00000264731	RN7SL175P
ENSG00000213780	GTF2H4
ENSG00000137411	VARS2
ENSG00000196260	SFTA2
ENSG00000252761	Y_RNA
ENSG00000168631	DPCR1
ENSG00000233529	HCG21
ENSG00000204544	MUC21
ENSG00000261272	MUC22
ENSG00000228789	HCG22
ENSG00000204542	C6orf15
ENSG00000204540	PSORS1C1
ENSG00000204539	CDSN
ENSG00000204538	PSORS1C2
ENSG00000238211	POLR2LP
ENSG00000204536	CCHCR1
ENSG00000137310	TCF19
ENSG00000204531	POU5F1
ENSG00000204528	PSORS1C3
ENSG00000272501	XXbac-BPG299F13.17
ENSG00000206344	HCG27
ENSG00000271821	XXbac-BPG299F13.14
ENSG00000255726	XXbac-BPG299F13.15
ENSG00000255899	XXbac-BPG299F13.16
ENSG00000204525	HLA-C
ENSG00000214892	USP8P1
ENSG00000227939	RPL3P2
ENSG00000231402	WASF5P
ENSG00000256166	XXbac-BPG248L24.13
ENSG00000229836	XXbac-BPG248L24.10
ENSG00000234745	HLA-B
ENSG00000271581	XXbac-BPG248L24.12
ENSG00000228432	DHFRP2
ENSG00000201658	RNU6-283P
ENSG00000265294	AL671883.1
ENSG00000230994	FGFR3P1
ENSG00000223702	ZDHHC20P2
ENSG00000225851	HLA-S
ENSG00000272221	XXbac-BPG181B23.7
ENSG00000206337	HCP5
ENSG00000199332	Y_RNA
ENSG00000204520	MICA
ENSG00000230174	LINC01149
ENSG00000233902	XXbac-BPG181B23.6
ENSG00000204516	MICB
ENSG00000256851	XXbac-BPG16N22.5
ENSG00000219797	PPIAP9
ENSG00000225499	RPL15P4
ENSG00000204511	MCCD1
ENSG00000198563	DDX39B
ENSG00000254870	ATP6V1G2-DDX39B
ENSG00000201785	SNORD117
ENSG00000265236	SNORD84
ENSG00000234006	DDX39B-AS1
ENSG00000213760	ATP6V1G2
ENSG00000204498	NFKBIL1
ENSG00000226979	LTA
ENSG00000232810	TNF
ENSG00000227507	LTB
ENSG00000204482	LST1
ENSG00000204475	NCR3
ENSG00000230622	UQCRHP1
ENSG00000204472	AIF1
ENSG00000204469	PRRC2A
ENSG00000200816	SNORA38
ENSG00000204463	BAG6
ENSG00000204444	APOM
ENSG00000204439	C6orf47
ENSG00000227198	C6orf47-AS1
ENSG00000204438	GPANK1
ENSG00000201207	Y_RNA
ENSG00000204435	CSNK2B
ENSG00000263020	CSNK2B-LY6G5B-1181
ENSG00000240053	LY6G5B
ENSG00000204428	LY6G5C
ENSG00000204427	ABHD16A
ENSG00000204422	XXbac-BPG32J3.20
ENSG00000266776	MIR4646
ENSG00000204424	LY6G6F
ENSG00000250641	MEGT1
ENSG00000255552	LY6G6E
ENSG00000244355	LY6G6D
ENSG00000204420	C6orf25
ENSG00000204421	LY6G6C
ENSG00000213722	DDAH2
ENSG00000213719	CLIC1
ENSG00000204410	MSH5
ENSG00000255152	MSH5-SAPCD1
ENSG00000252743	RNU6-850P
ENSG00000228727	SAPCD1
ENSG00000235663	SAPCD1-AS1
ENSG00000204396	VWA7
ENSG00000204394	VARS
ENSG00000201555	Y_RNA
ENSG00000204392	LSM2
ENSG00000204390	HSPA1L
ENSG00000204389	HSPA1A
ENSG00000204388	HSPA1B
ENSG00000204387	C6orf48
ENSG00000204386	NEU1
ENSG00000204385	SLC44A4
ENSG00000204371	EHMT2
ENSG00000237080	EHMT2-AS1
ENSG00000166278	C2
ENSG00000204366	ZBTB12
ENSG00000243649	CFB
ENSG00000244255	CFB
ENSG00000204356	NELFE
ENSG00000221267	MIR1236
ENSG00000204351	SKIV2L
ENSG00000204348	DXO
ENSG00000204344	STK19
ENSG00000244731	C4A
ENSG00000204338	CYP21A1P
ENSG00000248290	TNXA
ENSG00000250535	STK19P
ENSG00000224389	C4B
ENSG00000229776	C4B-AS1
ENSG00000231852	CYP21A2
ENSG00000168477	TNXB
ENSG00000252512	RNA5SP206
ENSG00000213676	ATF6B
ENSG00000204315	FKBPL
ENSG00000204314	PRRT1
ENSG00000221988	PPT2
ENSG00000258388	PPT2-EGFL8
ENSG00000241404	EGFL8
ENSG00000204310	AGPAT1
ENSG00000204308	RNF5
ENSG00000204305	AGER
ENSG00000204304	PBX2
ENSG00000273333	XXbac-BPG300A18.13
ENSG00000213654	GPSM3
ENSG00000204301	NOTCH4
ENSG00000225914	XXbac-BPG154L12.4
ENSG00000204296	C6orf10
ENSG00000237285	HNRNPA1P2
ENSG00000223335	RNU6-603P
ENSG00000228962	HCG23
ENSG00000204290	BTNL2
ENSG00000204287	HLA-DRA
ENSG00000196301	HLA-DRB9
ENSG00000198502	HLA-DRB5
ENSG00000229391	HLA-DRB6
ENSG00000196126	HLA-DRB1
ENSG00000196735	HLA-DQA1
ENSG00000179344	HLA-DQB1
ENSG00000223534	HLA-DQB1-AS1
ENSG00000241287	XXbac-BPG254F23.6
ENSG00000235040	MTCO3P1
ENSG00000232080	XXbac-BPG254F23.7
ENSG00000226030	HLA-DQB3
ENSG00000237541	HLA-DQA2
ENSG00000263649	MIR3135B
ENSG00000232629	HLA-DQB2
ENSG00000241106	HLA-DOB
ENSG00000250264	TAP2
ENSG00000204267	TAP2
ENSG00000204264	PSMB8
ENSG00000204261	TAPSAR1
ENSG00000240065	PSMB9
ENSG00000168394	TAP1
ENSG00000234515	PPP1R2P1
ENSG00000242574	HLA-DMB
ENSG00000248993	XXbac-BPG181M17.5
ENSG00000204257	HLA-DMA
ENSG00000204256	BRD2
ENSG00000223837	BRD2-IT1
ENSG00000263756	XXbac-BPG181M17.6
ENSG00000204252	HLA-DOA
ENSG00000231389	HLA-DPA1
ENSG00000223865	HLA-DPB1
ENSG00000224796	RPL32P1
ENSG00000231461	HLA-DPA2
ENSG00000224557	HLA-DPB2
ENSG00000237398	HLA-DPA3
ENSG00000230313	HCG24
ENSG00000204248	COL11A2
ENSG00000204231	RXRB
ENSG00000202441	RNY4P10
ENSG00000112473	SLC39A7
ENSG00000204228	HSD17B8
ENSG00000204227	RING1
ENSG00000223501	VPS52
ENSG00000231500	RPS18
ENSG00000235863	B3GALT4
ENSG00000227057	WDR46
ENSG00000231925	TAPBP
ENSG00000204209	DAXX
ENSG00000237649	KIFC1
ENSG00000197283	SYNGAP1
ENSG00000264085	MIR5004
ENSG00000030110	BAK1
ENSG00000204188	GGNBP1
ENSG00000096433	ITPR3
ENSG00000137288	UQCC2
ENSG00000269490	SBP1
ENSG00000266509	MIR3934
ENSG00000161896	IP6K3
ENSG00000161904	LEMD2
ENSG00000096395	MLN
ENSG00000249346	LINC01016
ENSG00000271362	RP3-468B3.4
ENSG00000196510	ANAPC7
ENSG00000111231	GPN3
ENSG00000111245	MYL2
ENSG00000185847	RP1-46F2.2
ENSG00000258240	RP1-46F2.3
ENSG00000111249	CUX2
ENSG00000221259	AC002978.1
ENSG00000198324	FAM109A
ENSG00000257595	RP3-473L9.4
ENSG00000111252	SH2B3
ENSG00000204842	ATXN2
ENSG00000258099	RP11-686G8.2
ENSG00000089234	BRAP
ENSG00000258359	PCNPP1
ENSG00000111271	ACAD10
ENSG00000257767	RP11-162P23.2
ENSG00000111275	ALDH2
ENSG00000234608	MAPKAPK5-AS1
ENSG00000089022	MAPKAPK5
ENSG00000244060	RPS2P41
ENSG00000270018	RP3-462E2.5
ENSG00000229186	ADAM1A
ENSG00000226469	ADAM1B
ENSG00000198270	TMEM116
ENSG00000258373	SLC25A3P2
ENSG00000257624	RP1-128M12.3
ENSG00000089248	ERP29
ENSG00000111300	NAA25
ENSG00000135148	TRAFD1
ENSG00000200135	Y_RNA
ENSG00000173064	HECTD4
ENSG00000257494	RP3-521E19.2
ENSG00000201428	RN7SKP71
ENSG00000213152	RPL7AP60
ENSG00000089009	RPL6
ENSG00000179295	PTPN11
ENSG00000089169	RPH3A
ENSG00000151176	PLBD2
ENSG00000166415	WDR72
ENSG00000252066	RNU2-53P
ENSG00000169344	UMOD
ENSG00000169340	PDILT

## Sheet: S6
S6. Discovery of the causal relationship between β2M and B-cell malignancies
Outcome	Exposure	Method	Nsnp	OR/β[95% CI]	Se	Pval	FDR	Het-pval	Ple-pval
DLBCL	B2M	Inverse variance weighted	51	1.742[1.215-2.498]	0.184	0.003	0.0075	1.37e-05	0.364
DLBCL	B2M	MR Egger		2.643[1.010-6.915]	0.490663	0.0532164
DLBCL	B2M	Weighted median		1.871[1.224-2.860]	0.216437	0.00379426
DLBCL	B2M	MR-PRESSO Outlier-corrected（1）		1.644[1.166-2.316]	0.174981	0.006557
HL	B2M	Inverse variance weighted	51	2.270[1.525-3.380]	0.203	5.152e-05	0.0002575	0.254	0.212
HL	B2M	MR Egger		4.248[1.490-12.107]	0.534388	0.00932986
HL	B2M	Weighted median		2.833[1.578-5.087]	0.298612	0.000487283
HL	B2M	MR-PRESSO raw		2.271[1.527-3.379]	0.202635	0.000179007
FL	B2M	Inverse variance weighted	51	0.785[0.476-1.294]	0.255	0.342	0.4275	1.06e-08	0.748
FL	B2M	MR Egger		0.640[0.168-2.438]	0.682731	0.515786
FL	B2M	Weighted median		0.729[0.440-1.210]	0.258209	0.221532
FL	B2M	MR-PRESSO Outlier-corrected (3)		0.831[0.563-1.227]	0.198831	0.357334
CLL	B2M	Inverse variance weighted	51	1.387[1.032-1.864]	0.151	0.03	0.05	0.136	0.192
CLL	B2M	MR Egger		2.260[1.036-4.930]	0.397883	0.0457729
CLL	B2M	Weighted median		1.461[0.967-2.208]	0.210565	0.0717348
CLL	B2M	MR-PRESSO raw		1.387[1.032-1.865]	0.150957	0.0348551
MM	B2M	Inverse variance weighted	51	0.913[0.706-1.180]	0.131	0.486	0.486	0.781	0.527
MM	B2M	MR Egger		0.744[0.377-1.468]	0.346814	0.397852
MM	B2M	Weighted median		0.895[0.620-1.292]	0.187067	0.554221
MM	B2M	MR-PRESSO raw		0.913[0.722-1.154]	0.119741	0.450572
B2M	DLBCL	Inverse variance weighted	10	0.039[-0.020-0.098]	0.03	0.188	0.4	8.692e-24	0.131
B2M	DLBCL	MR Egger		-0.100[-0.271-0.071]	0.087	0.283
B2M	DLBCL	Weighted median		-0.010[-0.035-0.015]	0.013	0.459
B2M	DLBCL	MR-PRESSO Outlier-corrected (4)		0.009[-0.016-0.035]	0.0130349	0.500379
B2M	HL	Inverse variance weighted	6	-0.001[-0.017-0.015]	0.008	0.856	0.898	0.166	0.855
B2M	HL	MR Egger		-0.004[-0.035-0.027]	0.016	0.814
B2M	HL	Weighted median		-0.001[-0.017-0.015]	0.008	0.87
B2M	HL	MR-PRESSO raw		-0.001[-0.016-0.014]	0.00763621	0.863061
B2M	FL	Inverse variance weighted	11	0.014[0.002-0.026]	0.006	0.029	0.145	0.127	0.949
B2M	FL	MR Egger		0.015[-0.012-0.042]	0.014	0.319
B2M	FL	Weighted median		0.012[-0.004-0.028]	0.008	0.143
B2M	FL	MR-PRESSO raw		0.014[0.001-0.027]	0.00643752	0.0534419
B2M	CLL	Inverse variance weighted	18	0.010[-0.006-0.026]	0.008	0.24	0.4	0.012	0.778
B2M	CLL	MR Egger		0.004[-0.035-0.043]	0.02	0.823
B2M	CLL	Weighted median		0.009[-0.011-0.029]	0.01	0.356
B2M	CLL	MR-PRESSO raw		0.010[-0.006-0.025]	0.00807857	0.255794
B2M	MM	Inverse variance weighted	7	-0.001[-0.023-0.021]	0.011	0.898	0.898	0.208	0.531
B2M	MM	MR Egger		-0.014[-0.057-0.029]	0.022	0.55
B2M	MM	Weighted median		-0.006[-0.030-0.018]	0.012	0.633
B2M	MM	MR-PRESSO raw		-0.001[-0.022-0.019]	0.0105436	0.902163
Footnote: β: the causal effect of B-cell malignancies on β2M; 95% CI: the bound of the 95% confidence interval; Het-Pval: p-value of Cochran’s Q value; Nsnp: the number of SNPs used in the TSMR analysis; OR: An odds ratio (OR) is a measure of association between β2M and B-cell malignancies; Ple-Pval: p-value of MR-Egger intercept; Pval: P-value of the TSMR analysis; Se: standard error.

## Sheet: S7
S7. Co-localization plots for the significant associations in the TSMR analyses based on UKB
Outcome	Exposure	Candidate casual SNP	IVs	SNP_PP_H4	pval.outcome	pval.exposure	r2
DLBCL	β2M	rs2523495	rs12175489	1	0.000112	3.81e-55	0.0118
DLBCL	β2M	rs9267549	rs17207370	1	0.000317	7.75e-54	0.0022
DLBCL	β2M	rs2248162	rs2248162	0.999465	0.0389	3.6e-49	1
DLBCL	β2M	rs2395160	rs2395160	1	0.000811	1.19e-47	1
DLBCL	β2M	rs3128981	rs2848709	1	0.000538	5.97e-89	0.0179
DLBCL	β2M	rs2853975	rs2853975	1	0.000631	4.7e-89	1
DLBCL	β2M	rs2395160	rs28633917	1	0.000811	1.19e-47	0.0016
DLBCL	β2M	rs9275576	rs3104408	1	0.0013	6.06e-45	0.0496
DLBCL	β2M	rs34961555	rs34961555	1	0.0338	3.05e-16	1
DLBCL	β2M	rs3131781	rs35581359	1	0.000904	1.52e-48	0.0507
DLBCL	β2M	rs3130491	rs909267	0.99857	8.31e-05	5.45e-54	0.0047
DLBCL	β2M	rs1264373	rs9461635	0.96054	0.00561	1.61e-34	0.0062
HL	β2M	rs9267549	rs17207370	1	0.0366	7.75e-54	0.0022
HL	β2M	rs2395160	rs2395160	1	0.0434	1.19e-47	1
HL	β2M	rs2395160	rs28633917	1	0.0434	1.19e-47	0.0016
HL	β2M	rs9275576	rs3104408	1	0.0348	6.06e-45	0.0496
HL	β2M	rs3130491	rs909267	0.99787	0.0411	5.45e-54	0.0047
CLL	β2M	rs2523495	rs12175489	1	0.0139	3.807e-55	0.0118
CLL	β2M	rs9267549	rs17207370	1	0.0123	7.753e-54	0.0022
CLL	β2M	rs2395160	rs2395160	1	0.00334	1.191e-47	1
CLL	β2M	rs3128981	rs2848709	1	0.0275	5.968e-89	0.0179
CLL	β2M	rs2853975	rs2853975	1	0.0251	4.7e-89	1
CLL	β2M	rs2395160	rs28633917	1	0.00334	1.191e-47	0.0016
CLL	β2M	rs9275576	rs3104408	1	0.00199	6.06e-45	0.0496
CLL	β2M	rs3131781	rs35581359	1	0.0201	1.52e-48	0.0507
CLL	β2M	rs3130491	rs909267	0.998487	0.00653	5.452e-54	0.0047
Footnote: IVs: instrumental variables; pval.exposure: P-value of the association between SNP and exposure; pval.outcome: P-value of the association between SNP and outcome; r2: the r2 of linkage disequilibrium ; SNP_PP_H4: the posterior probability that two traits share a same causal variant.

## Sheet: S8
S8.The association of instrumental variables with β2M and B-cell malignancies (UKB)
outcome	exposure	SNP	EA	NEA	beta.exposure	se.exposure	pval.exposure	beta.outcome	se.outcome	pval.outcome
DLBCL	β2M	rs11066320	A	G	0.0674	0.0077	1.49e-18	0.0109	0.06	0.856
DLBCL	β2M	rs111568057	T	C	-0.1131	0.0207	4.44e-08	-0.102	0.204	0.617
DLBCL	β2M	rs114434032	T	C	0.1864	0.0218	1.38e-17	-0.359	0.225	0.111
DLBCL	β2M	rs116272812	T	C	-0.0745	0.0113	5.06e-11	0.127	0.0898	0.157
DLBCL	β2M	rs116540075	T	C	0.1384	0.0172	9.65e-16	0.192	0.153	0.208
DLBCL	β2M	rs11752825	A	G	0.0415	0.0076	3.83e-08	-0.00252	0.0636	0.968
DLBCL	β2M	rs12175489	A	G	-0.0737	0.0099	9.84e-14	-0.251	0.0943	0.00786
DLBCL	β2M	rs12210947	A	G	0.0716	0.0087	1.99e-16	0.239	0.0805	0.00295
DLBCL	β2M	rs12524498	T	G	-0.1167	0.0173	1.48e-11	-0.223	0.218	0.306
DLBCL	β2M	rs13212562	A	G	-0.142	0.0139	1.69e-24	-0.0804	0.0898	0.371
DLBCL	β2M	rs17207370	T	C	-0.1124	0.0176	1.77e-10	-0.0747	0.2	0.708
DLBCL	β2M	rs210175	A	G	-0.0845	0.0153	3.27e-08	0.0626	0.113	0.579
DLBCL	β2M	rs2157876	T	G	-0.0691	0.0124	2.79e-08	0.0989	0.109	0.362
DLBCL	β2M	rs2242653	A	G	-0.0744	0.0099	4.91e-14	0.0101	0.0839	0.904
DLBCL	β2M	rs2248162	T	C	0.1201	0.0082	3.6e-49	0.127	0.0616	0.0389
DLBCL	β2M	rs2394415	A	G	0.1221	0.0088	1.4e-43	0.231	0.0655	0.000428
DLBCL	β2M	rs2394987	A	C	-0.069	0.0105	5.21e-11	0.0514	0.0938	0.584
DLBCL	β2M	rs2395160	A	G	0.1931	0.0133	1.19e-47	0.295	0.0881	0.000811
DLBCL	β2M	rs2523483	T	G	0.1242	0.0173	6.19e-13	-0.0649	0.104	0.534
DLBCL	β2M	rs2523721	T	C	0.0777	0.0099	5.8e-15	0.202	0.07	0.00396
DLBCL	β2M	rs2524036	T	C	0.0438	0.0074	2.59e-09	-0.0445	0.0638	0.486
DLBCL	β2M	rs2647025	A	G	-0.1049	0.0082	3.25e-37	-0.0282	0.0656	0.667
DLBCL	β2M	rs2848709	A	G	-0.1211	0.0112	2.9e-27	-0.325	0.109	0.00285
DLBCL	β2M	rs28633917	A	G	-0.1585	0.0251	2.85e-10	-0.00727	0.22	0.974
DLBCL	β2M	rs2905746	T	G	0.1177	0.0092	1.28e-37	-0.0279	0.0705	0.692
DLBCL	β2M	rs3104408	A	G	0.0589	0.0074	1.25e-15	0.258	0.0616	2.87e-05
DLBCL	β2M	rs3116849	T	C	-0.0889	0.0156	1.3e-08	0.0949	0.143	0.508
DLBCL	β2M	rs3184504	T	C	0.0827	0.0076	7.65e-28	-0.0325	0.0591	0.583
DLBCL	β2M	rs34882080	A	G	0.0609	0.0092	3.92e-11	-0.0759	0.0768	0.323
DLBCL	β2M	rs34899043	T	C	-0.0862	0.0133	1.02e-10	0.079	0.104	0.447
DLBCL	β2M	rs34961555	T	C	0.1205	0.0148	3.05e-16	0.206	0.0968	0.0338
DLBCL	β2M	rs35581359	A	G	0.0568	0.0074	1.38e-14	-0.0306	0.0622	0.623
DLBCL	β2M	rs4776161	T	C	0.0487	0.0085	8.49e-09	-0.14	0.0695	0.0447
DLBCL	β2M	rs61736957	A	G	-0.082	0.0143	9.59e-09	0.154	0.114	0.18
DLBCL	β2M	rs62391802	A	C	-0.1445	0.018	1.14e-15	0.0497	0.17	0.769
DLBCL	β2M	rs6927324	A	C	0.1288	0.0083	2.74e-54	0.121	0.0717	0.091
DLBCL	β2M	rs72661134	T	C	-0.162	0.0267	1.32e-09	0.0105	0.217	0.961
DLBCL	β2M	rs74439742	T	C	-0.0652	0.0108	1.36e-09	-0.088	0.0785	0.262
DLBCL	β2M	rs75165919	A	G	-0.0986	0.0142	3.59e-12	0.0346	0.121	0.775
DLBCL	β2M	rs7752608	A	G	-0.1688	0.0145	1.6e-31	-0.121	0.0894	0.176
DLBCL	β2M	rs7755875	A	G	-0.0706	0.0075	6.76e-21	-0.078	0.0634	0.219
DLBCL	β2M	rs77892262	T	C	-0.1599	0.0252	2.26e-10	0.0959	0.185	0.604
DLBCL	β2M	rs909267	T	C	-0.0789	0.0142	2.91e-08	-0.0806	0.12	0.501
DLBCL	β2M	rs9264642	T	C	0.0929	0.0076	2.77e-34	-0.0176	0.0603	0.77
DLBCL	β2M	rs9264946	T	C	-0.0694	0.0092	6.09e-14	0.0261	0.0775	0.736
DLBCL	β2M	rs9267810	T	C	0.063	0.009	2.07e-12	0.0328	0.073	0.653
DLBCL	β2M	rs9275542	T	C	-0.0475	0.0087	4.61e-08	0.112	0.0704	0.112
DLBCL	β2M	rs9366694	A	G	0.0532	0.0087	8.13e-10	0.122	0.0737	0.0972
DLBCL	β2M	rs9379830	T	C	0.0605	0.0083	4.36e-13	0.0456	0.0707	0.519
DLBCL	β2M	rs9391714	A	G	-0.1521	0.0169	2.28e-19	0.339	0.162	0.0365
DLBCL	β2M	rs9461635	A	G	0.1763	0.0233	3.44e-14	-0.143	0.163	0.378
HL	β2M	rs11066320	A	G	0.0674	0.0077	1.49e-18	0.0147	0.0895	0.87
HL	β2M	rs111568057	T	C	-0.1131	0.0207	4.44e-08	-0.0444	0.306	0.885
HL	β2M	rs114434032	T	C	0.1864	0.0218	1.38e-17	-0.453	0.336	0.177
HL	β2M	rs116272812	T	C	-0.0745	0.0113	5.06e-11	0.0299	0.133	0.823
HL	β2M	rs116540075	T	C	0.1384	0.0172	9.65e-16	0.268	0.228	0.241
HL	β2M	rs11752825	A	G	0.0415	0.0076	3.83e-08	0.0415	0.0948	0.662
HL	β2M	rs12175489	A	G	-0.0737	0.0099	9.84e-14	-0.24	0.141	0.0883
HL	β2M	rs12210947	A	G	0.0716	0.0087	1.99e-16	0.0332	0.12	0.782
HL	β2M	rs12524498	T	G	-0.1167	0.0173	1.48e-11	-0.126	0.327	0.7
HL	β2M	rs13212562	A	G	-0.142	0.0139	1.69e-24	-0.211	0.133	0.113
HL	β2M	rs17207370	T	C	-0.1124	0.0176	1.77e-10	-0.116	0.302	0.7
HL	β2M	rs210175	A	G	-0.0845	0.0153	3.27e-08	-0.237	0.168	0.159
HL	β2M	rs2157876	T	G	-0.0691	0.0124	2.79e-08	0.186	0.162	0.251
HL	β2M	rs2242653	A	G	-0.0744	0.0099	4.91e-14	-0.0138	0.125	0.912
HL	β2M	rs2248162	T	C	0.1201	0.0082	3.6e-49	-0.0184	0.0917	0.841
HL	β2M	rs2394415	A	G	0.1221	0.0088	1.4e-43	0.0667	0.0971	0.492
HL	β2M	rs2394987	A	C	-0.069	0.0105	5.21e-11	-0.0266	0.14	0.85
HL	β2M	rs2395160	A	G	0.1931	0.0133	1.19e-47	0.262	0.13	0.0434
HL	β2M	rs2523483	T	G	0.1242	0.0173	6.19e-13	0.149	0.156	0.338
HL	β2M	rs2523721	T	C	0.0777	0.0099	5.8e-15	0.0835	0.104	0.422
HL	β2M	rs2524036	T	C	0.0438	0.0074	2.59e-09	-0.17	0.0951	0.0733
HL	β2M	rs2647025	A	G	-0.1049	0.0082	3.25e-37	-0.285	0.098	0.00361
HL	β2M	rs2848709	A	G	-0.1211	0.0112	2.9e-27	-0.163	0.162	0.315
HL	β2M	rs28633917	A	G	-0.1585	0.0251	2.85e-10	-0.159	0.328	0.628
HL	β2M	rs2905746	T	G	0.1177	0.0092	1.28e-37	0.315	0.106	0.00288
HL	β2M	rs3104408	A	G	0.0589	0.0074	1.25e-15	0.0549	0.0916	0.549
HL	β2M	rs3116849	T	C	-0.0889	0.0156	1.3e-08	-0.0884	0.215	0.68
HL	β2M	rs3184504	T	C	0.0827	0.0076	7.65e-28	0.0477	0.0882	0.588
HL	β2M	rs34882080	A	G	0.0609	0.0092	3.92e-11	0.148	0.114	0.194
HL	β2M	rs34899043	T	C	-0.0862	0.0133	1.02e-10	0.202	0.154	0.19
HL	β2M	rs34961555	T	C	0.1205	0.0148	3.05e-16	0.253	0.144	0.0792
HL	β2M	rs35581359	A	G	0.0568	0.0074	1.38e-14	0.0516	0.0928	0.578
HL	β2M	rs4776161	T	C	0.0487	0.0085	8.49e-09	-0.0291	0.104	0.779
HL	β2M	rs61736957	A	G	-0.082	0.0143	9.59e-09	-0.143	0.171	0.402
HL	β2M	rs62391802	A	C	-0.1445	0.018	1.14e-15	-0.0897	0.256	0.726
HL	β2M	rs6927324	A	C	0.1288	0.0083	2.74e-54	0.136	0.107	0.204
HL	β2M	rs72661134	T	C	-0.162	0.0267	1.32e-09	-0.278	0.326	0.394
HL	β2M	rs74439742	T	C	-0.0652	0.0108	1.36e-09	-0.014	0.117	0.905
HL	β2M	rs75165919	A	G	-0.0986	0.0142	3.59e-12	-0.14	0.182	0.44
HL	β2M	rs7752608	A	G	-0.1688	0.0145	1.6e-31	-0.231	0.133	0.0814
HL	β2M	rs7755875	A	G	-0.0706	0.0075	6.76e-21	-0.0638	0.0947	0.501
HL	β2M	rs77892262	T	C	-0.1599	0.0252	2.26e-10	-0.112	0.276	0.685
HL	β2M	rs909267	T	C	-0.0789	0.0142	2.91e-08	-0.156	0.179	0.384
HL	β2M	rs9264642	T	C	0.0929	0.0076	2.77e-34	-0.0876	0.0898	0.329
HL	β2M	rs9264946	T	C	-0.0694	0.0092	6.09e-14	0.259	0.116	0.0251
HL	β2M	rs9267810	T	C	0.063	0.009	2.07e-12	-0.142	0.11	0.194
HL	β2M	rs9275542	T	C	-0.0475	0.0087	4.61e-08	-0.0364	0.105	0.729
HL	β2M	rs9366694	A	G	0.0532	0.0087	8.13e-10	0.0676	0.11	0.539
HL	β2M	rs9379830	T	C	0.0605	0.0083	4.36e-13	0.318	0.106	0.00272
HL	β2M	rs9391714	A	G	-0.1521	0.0169	2.28e-19	0.0215	0.242	0.929
HL	β2M	rs9461635	A	G	0.1763	0.0233	3.44e-14	-0.261	0.243	0.283
FL	β2M	rs11066320	A	G	0.0674	0.0077	1.49e-18	-0.0922	0.0746	0.217
FL	β2M	rs111568057	T	C	-0.1131	0.0207	4.44e-08	-0.366	0.252	0.147
FL	β2M	rs114434032	T	C	0.1864	0.0218	1.38e-17	-0.462	0.28	0.0993
FL	β2M	rs116272812	T	C	-0.0745	0.0113	5.06e-11	0.211	0.112	0.06
FL	β2M	rs116540075	T	C	0.1384	0.0172	9.65e-16	-0.0188	0.19	0.921
FL	β2M	rs11752825	A	G	0.0415	0.0076	3.83e-08	0.0463	0.0791	0.559
FL	β2M	rs12175489	A	G	-0.0737	0.0099	9.84e-14	-0.0188	0.117	0.872
FL	β2M	rs12210947	A	G	0.0716	0.0087	1.99e-16	0.0117	0.0996	0.906
FL	β2M	rs12524498	T	G	-0.1167	0.0173	1.48e-11	-0.252	0.271	0.351
FL	β2M	rs13212562	A	G	-0.142	0.0139	1.69e-24	0.105	0.112	0.346
FL	β2M	rs17207370	T	C	-0.1124	0.0176	1.77e-10	-0.178	0.247	0.471
FL	β2M	rs210175	A	G	-0.0845	0.0153	3.27e-08	0.281	0.14	0.0448
FL	β2M	rs2157876	T	G	-0.0691	0.0124	2.79e-08	0.117	0.135	0.384
FL	β2M	rs2242653	A	G	-0.0744	0.0099	4.91e-14	0.135	0.104	0.194
FL	β2M	rs2248162	T	C	0.1201	0.0082	3.6e-49	0.108	0.0767	0.16
FL	β2M	rs2394415	A	G	0.1221	0.0088	1.4e-43	0.17	0.0813	0.0366
FL	β2M	rs2394987	A	C	-0.069	0.0105	5.21e-11	0.0728	0.117	0.532
FL	β2M	rs2395160	A	G	0.1931	0.0133	1.19e-47	-0.0992	0.109	0.365
FL	β2M	rs2523483	T	G	0.1242	0.0173	6.19e-13	-0.178	0.13	0.171
FL	β2M	rs2523721	T	C	0.0777	0.0099	5.8e-15	0.0475	0.0871	0.585
FL	β2M	rs2524036	T	C	0.0438	0.0074	2.59e-09	0.0982	0.0794	0.216
FL	β2M	rs2647025	A	G	-0.1049	0.0082	3.25e-37	0.161	0.0815	0.0486
FL	β2M	rs2848709	A	G	-0.1211	0.0112	2.9e-27	-0.147	0.135	0.274
FL	β2M	rs28633917	A	G	-0.1585	0.0251	2.85e-10	-0.134	0.272	0.624
FL	β2M	rs2905746	T	G	0.1177	0.0092	1.28e-37	-0.176	0.0876	0.044
FL	β2M	rs3104408	A	G	0.0589	0.0074	1.25e-15	0.291	0.0767	0.000147
FL	β2M	rs3116849	T	C	-0.0889	0.0156	1.3e-08	0.237	0.178	0.182
FL	β2M	rs3184504	T	C	0.0827	0.0076	7.65e-28	-0.11	0.0735	0.134
FL	β2M	rs34882080	A	G	0.0609	0.0092	3.92e-11	0.0918	0.0954	0.336
FL	β2M	rs34899043	T	C	-0.0862	0.0133	1.02e-10	-0.0205	0.13	0.874
FL	β2M	rs34961555	T	C	0.1205	0.0148	3.05e-16	0.0806	0.121	0.504
FL	β2M	rs35581359	A	G	0.0568	0.0074	1.38e-14	-0.257	0.0774	0.000892
FL	β2M	rs4776161	T	C	0.0487	0.0085	8.49e-09	-0.104	0.0865	0.229
FL	β2M	rs61736957	A	G	-0.082	0.0143	9.59e-09	-0.108	0.142	0.448
FL	β2M	rs62391802	A	C	-0.1445	0.018	1.14e-15	-0.159	0.21	0.45
FL	β2M	rs6927324	A	C	0.1288	0.0083	2.74e-54	-0.0145	0.089	0.871
FL	β2M	rs72661134	T	C	-0.162	0.0267	1.32e-09	-0.00547	0.27	0.984
FL	β2M	rs74439742	T	C	-0.0652	0.0108	1.36e-09	-0.159	0.0979	0.103
FL	β2M	rs75165919	A	G	-0.0986	0.0142	3.59e-12	0.154	0.15	0.306
FL	β2M	rs7752608	A	G	-0.1688	0.0145	1.6e-31	0.0519	0.111	0.641
FL	β2M	rs7755875	A	G	-0.0706	0.0075	6.76e-21	-0.0921	0.0788	0.243
FL	β2M	rs77892262	T	C	-0.1599	0.0252	2.26e-10	0.131	0.23	0.567
FL	β2M	rs909267	T	C	-0.0789	0.0142	2.91e-08	0.0148	0.149	0.921
FL	β2M	rs9264642	T	C	0.0929	0.0076	2.77e-34	-0.141	0.075	0.0608
FL	β2M	rs9264946	T	C	-0.0694	0.0092	6.09e-14	0.0155	0.0965	0.873
FL	β2M	rs9267810	T	C	0.063	0.009	2.07e-12	0.172	0.0905	0.0577
FL	β2M	rs9275542	T	C	-0.0475	0.0087	4.61e-08	0.518	0.0907	1.12e-08
FL	β2M	rs9366694	A	G	0.0532	0.0087	8.13e-10	0.167	0.0916	0.0691
FL	β2M	rs9379830	T	C	0.0605	0.0083	4.36e-13	0.207	0.0879	0.0184
FL	β2M	rs9391714	A	G	-0.1521	0.0169	2.28e-19	0.243	0.203	0.232
FL	β2M	rs9461635	A	G	0.1763	0.0233	3.44e-14	-0.201	0.202	0.32
CLL	β2M	rs11066320	A	G	0.0674	0.0077	1.49e-18	-0.0341	0.0639	0.593
CLL	β2M	rs111568057	T	C	-0.1131	0.0207	4.44e-08	0.144	0.217	0.509
CLL	β2M	rs114434032	T	C	0.1864	0.0218	1.38e-17	-0.152	0.24	0.526
CLL	β2M	rs116272812	T	C	-0.0745	0.0113	5.06e-11	0.0898	0.0957	0.348
CLL	β2M	rs116540075	T	C	0.1384	0.0172	9.65e-16	0.0469	0.163	0.774
CLL	β2M	rs11752825	A	G	0.0415	0.0076	3.83e-08	-0.0285	0.0677	0.674
CLL	β2M	rs12175489	A	G	-0.0737	0.0099	9.84e-14	-0.12	0.1	0.233
CLL	β2M	rs12210947	A	G	0.0716	0.0087	1.99e-16	-0.00593	0.0857	0.945
CLL	β2M	rs12524498	T	G	-0.1167	0.0173	1.48e-11	-0.55	0.233	0.0181
CLL	β2M	rs13212562	A	G	-0.142	0.0139	1.69e-24	-0.0276	0.0957	0.773
CLL	β2M	rs17207370	T	C	-0.1124	0.0176	1.77e-10	0.468	0.213	0.0279
CLL	β2M	rs210175	A	G	-0.0845	0.0153	3.27e-08	-0.16	0.12	0.182
CLL	β2M	rs2157876	T	G	-0.0691	0.0124	2.79e-08	-0.186	0.116	0.107
CLL	β2M	rs2242653	A	G	-0.0744	0.0099	4.91e-14	-0.142	0.0894	0.112
CLL	β2M	rs2248162	T	C	0.1201	0.0082	3.6e-49	0.103	0.0656	0.117
CLL	β2M	rs2394415	A	G	0.1221	0.0088	1.4e-43	0.0114	0.0696	0.87
CLL	β2M	rs2394987	A	C	-0.069	0.0105	5.21e-11	-0.0405	0.1	0.685
CLL	β2M	rs2395160	A	G	0.1931	0.0133	1.19e-47	0.275	0.0936	0.00334
CLL	β2M	rs2523483	T	G	0.1242	0.0173	6.19e-13	0.123	0.111	0.271
CLL	β2M	rs2523721	T	C	0.0777	0.0099	5.8e-15	0.13	0.0745	0.0808
CLL	β2M	rs2524036	T	C	0.0438	0.0074	2.59e-09	-0.0648	0.068	0.341
CLL	β2M	rs2647025	A	G	-0.1049	0.0082	3.25e-37	0.192	0.07	0.00595
CLL	β2M	rs2848709	A	G	-0.1211	0.0112	2.9e-27	0.0168	0.116	0.884
CLL	β2M	rs28633917	A	G	-0.1585	0.0251	2.85e-10	0.017	0.234	0.942
CLL	β2M	rs2905746	T	G	0.1177	0.0092	1.28e-37	0.0935	0.0752	0.214
CLL	β2M	rs3104408	A	G	0.0589	0.0074	1.25e-15	-0.0233	0.0655	0.722
CLL	β2M	rs3116849	T	C	-0.0889	0.0156	1.3e-08	-0.0311	0.153	0.839
CLL	β2M	rs3184504	T	C	0.0827	0.0076	7.65e-28	0.0432	0.063	0.493
CLL	β2M	rs34882080	A	G	0.0609	0.0092	3.92e-11	-0.0183	0.0818	0.823
CLL	β2M	rs34899043	T	C	-0.0862	0.0133	1.02e-10	0.117	0.11	0.291
CLL	β2M	rs34961555	T	C	0.1205	0.0148	3.05e-16	0.0328	0.103	0.751
CLL	β2M	rs35581359	A	G	0.0568	0.0074	1.38e-14	-0.0272	0.0663	0.682
CLL	β2M	rs4776161	T	C	0.0487	0.0085	8.49e-09	0.0231	0.0741	0.756
CLL	β2M	rs61736957	A	G	-0.082	0.0143	9.59e-09	0.274	0.122	0.0247
CLL	β2M	rs62391802	A	C	-0.1445	0.018	1.14e-15	0.0387	0.181	0.83
CLL	β2M	rs6927324	A	C	0.1288	0.0083	2.74e-54	-0.0294	0.0765	0.701
CLL	β2M	rs72661134	T	C	-0.162	0.0267	1.32e-09	-0.218	0.232	0.347
CLL	β2M	rs74439742	T	C	-0.0652	0.0108	1.36e-09	-0.0042	0.0836	0.96
CLL	β2M	rs75165919	A	G	-0.0986	0.0142	3.59e-12	-0.048	0.129	0.71
CLL	β2M	rs7752608	A	G	-0.1688	0.0145	1.6e-31	-0.0992	0.0953	0.298
CLL	β2M	rs7755875	A	G	-0.0706	0.0075	6.76e-21	0.0401	0.0676	0.553
CLL	β2M	rs77892262	T	C	-0.1599	0.0252	2.26e-10	-0.0969	0.197	0.623
CLL	β2M	rs909267	T	C	-0.0789	0.0142	2.91e-08	0.129	0.128	0.312
CLL	β2M	rs9264642	T	C	0.0929	0.0076	2.77e-34	0.129	0.0642	0.0442
CLL	β2M	rs9264946	T	C	-0.0694	0.0092	6.09e-14	0.0124	0.0825	0.88
CLL	β2M	rs9267810	T	C	0.063	0.009	2.07e-12	0.113	0.078	0.146
CLL	β2M	rs9275542	T	C	-0.0475	0.0087	4.61e-08	-0.0542	0.0751	0.47
CLL	β2M	rs9366694	A	G	0.0532	0.0087	8.13e-10	0.0534	0.0786	0.497
CLL	β2M	rs9379830	T	C	0.0605	0.0083	4.36e-13	-0.0124	0.0754	0.869
CLL	β2M	rs9391714	A	G	-0.1521	0.0169	2.28e-19	0.0169	0.174	0.922
CLL	β2M	rs9461635	A	G	0.1763	0.0233	3.44e-14	0.234	0.173	0.177
MM	β2M	rs11066320	A	G	0.0674	0.0077	1.49e-18	-0.104	0.0611	0.0883
MM	β2M	rs111568057	T	C	-0.1131	0.0207	4.44e-08	0.0253	0.206	0.902
MM	β2M	rs114434032	T	C	0.1864	0.0218	1.38e-17	-0.179	0.229	0.435
MM	β2M	rs116272812	T	C	-0.0745	0.0113	5.06e-11	0.0738	0.0916	0.421
MM	β2M	rs116540075	T	C	0.1384	0.0172	9.65e-16	-0.00303	0.156	0.984
MM	β2M	rs11752825	A	G	0.0415	0.0076	3.83e-08	0.0224	0.0648	0.729
MM	β2M	rs12175489	A	G	-0.0737	0.0099	9.84e-14	-0.106	0.096	0.268
MM	β2M	rs12210947	A	G	0.0716	0.0087	1.99e-16	-0.000145	0.0817	0.999
MM	β2M	rs12524498	T	G	-0.1167	0.0173	1.48e-11	0.288	0.221	0.193
MM	β2M	rs13212562	A	G	-0.142	0.0139	1.69e-24	0.0398	0.0916	0.664
MM	β2M	rs17207370	T	C	-0.1124	0.0176	1.77e-10	0.0298	0.202	0.883
MM	β2M	rs210175	A	G	-0.0845	0.0153	3.27e-08	-0.0769	0.115	0.504
MM	β2M	rs2157876	T	G	-0.0691	0.0124	2.79e-08	0.0449	0.111	0.684
MM	β2M	rs2242653	A	G	-0.0744	0.0099	4.91e-14	-0.1	0.0854	0.241
MM	β2M	rs2248162	T	C	0.1201	0.0082	3.6e-49	0.0229	0.0628	0.715
MM	β2M	rs2394415	A	G	0.1221	0.0088	1.4e-43	-0.0135	0.0666	0.839
MM	β2M	rs2394987	A	C	-0.069	0.0105	5.21e-11	-0.191	0.0954	0.0451
MM	β2M	rs2395160	A	G	0.1931	0.0133	1.19e-47	0.0144	0.0896	0.872
MM	β2M	rs2523483	T	G	0.1242	0.0173	6.19e-13	-0.0661	0.106	0.534
MM	β2M	rs2523721	T	C	0.0777	0.0099	5.8e-15	0.0348	0.0713	0.626
MM	β2M	rs2524036	T	C	0.0438	0.0074	2.59e-09	-0.0331	0.065	0.611
MM	β2M	rs2647025	A	G	-0.1049	0.0082	3.25e-37	-0.0244	0.0668	0.715
MM	β2M	rs2848709	A	G	-0.1211	0.0112	2.9e-27	0.075	0.11	0.496
MM	β2M	rs28633917	A	G	-0.1585	0.0251	2.85e-10	-0.126	0.223	0.574
MM	β2M	rs2905746	T	G	0.1177	0.0092	1.28e-37	-0.0701	0.0718	0.329
MM	β2M	rs3104408	A	G	0.0589	0.0074	1.25e-15	-0.0235	0.0626	0.707
MM	β2M	rs3116849	T	C	-0.0889	0.0156	1.3e-08	0.172	0.146	0.238
MM	β2M	rs3184504	T	C	0.0827	0.0076	7.65e-28	-0.0675	0.0602	0.263
MM	β2M	rs34882080	A	G	0.0609	0.0092	3.92e-11	0.154	0.0782	0.049
MM	β2M	rs34899043	T	C	-0.0862	0.0133	1.02e-10	0.0876	0.106	0.409
MM	β2M	rs34961555	T	C	0.1205	0.0148	3.05e-16	-0.0361	0.0988	0.715
MM	β2M	rs35581359	A	G	0.0568	0.0074	1.38e-14	0.0225	0.0633	0.722
MM	β2M	rs4776161	T	C	0.0487	0.0085	8.49e-09	0.00183	0.0709	0.979
MM	β2M	rs61736957	A	G	-0.082	0.0143	9.59e-09	0.0482	0.116	0.679
MM	β2M	rs62391802	A	C	-0.1445	0.018	1.14e-15	0.00761	0.172	0.965
MM	β2M	rs6927324	A	C	0.1288	0.0083	2.74e-54	-0.0652	0.0729	0.371
MM	β2M	rs72661134	T	C	-0.162	0.0267	1.32e-09	0.195	0.221	0.378
MM	β2M	rs74439742	T	C	-0.0652	0.0108	1.36e-09	-0.0184	0.08	0.819
MM	β2M	rs75165919	A	G	-0.0986	0.0142	3.59e-12	0.0722	0.123	0.557
MM	β2M	rs7752608	A	G	-0.1688	0.0145	1.6e-31	0.0187	0.0913	0.838
MM	β2M	rs7755875	A	G	-0.0706	0.0075	6.76e-21	0.00946	0.0646	0.883
MM	β2M	rs77892262	T	C	-0.1599	0.0252	2.26e-10	0.248	0.188	0.188
MM	β2M	rs909267	T	C	-0.0789	0.0142	2.91e-08	-0.0381	0.122	0.754
MM	β2M	rs9264642	T	C	0.0929	0.0076	2.77e-34	0.11	0.0614	0.0731
MM	β2M	rs9264946	T	C	-0.0694	0.0092	6.09e-14	0.2	0.079	0.0114
MM	β2M	rs9267810	T	C	0.063	0.009	2.07e-12	0.105	0.0742	0.156
MM	β2M	rs9275542	T	C	-0.0475	0.0087	4.61e-08	-0.0267	0.0717	0.71
MM	β2M	rs9366694	A	G	0.0532	0.0087	8.13e-10	0.0336	0.0751	0.654
MM	β2M	rs9379830	T	C	0.0605	0.0083	4.36e-13	-0.0739	0.0721	0.305
MM	β2M	rs9391714	A	G	-0.1521	0.0169	2.28e-19	-0.181	0.166	0.276
MM	β2M	rs9461635	A	G	0.1763	0.0233	3.44e-14	0.0918	0.165	0.579
β2M	DLBCL	rs10826566	A	G	-0.456	0.0846	7.14e-08	0.0174	0.0097	0.07184
β2M	DLBCL	rs1482882	C	T	-0.438	0.0972	6.78e-06	0.0027	0.0129	0.8314
β2M	DLBCL	rs2097442	A	G	0.351	0.0658	9.56e-08	0.0618	0.0087	1.046e-12
β2M	DLBCL	rs2845672	C	T	0.337	0.0737	5.02e-06	-0.007	0.0094	0.4535
β2M	DLBCL	rs61087358	A	G	0.345	0.0747	3.93e-06	-0.0116	0.0092	0.2079
β2M	DLBCL	rs61957273	C	T	0.931	0.2	3.23e-06	-0.0119	0.0183	0.5147
β2M	DLBCL	rs72951131	A	G	-0.535	0.11	1.21e-06	-0.015	0.0138	0.2765
β2M	DLBCL	rs73081813	C	T	0.443	0.0997	8.74e-06	0.0152	0.0131	0.2443
β2M	DLBCL	rs7762909	G	A	0.299	0.063	2.03e-06	0.0707	0.0073	6.523e-22
β2M	DLBCL	rs80168103	A	G	0.657	0.132	6.27e-07	0.0266	0.0148	0.0718
β2M	HL	rs11758273	A	G	0.629	0.138	4.76e-06	0.0158	0.0092	0.08794
β2M	HL	rs143025845	G	T	2.22	0.496	7.85e-06	0.0244	0.031	0.4323
β2M	HL	rs149466776	T	C	2	0.422	2.04e-06	-0.0367	0.0307	0.2317
β2M	HL	rs151074466	A	G	1.49	0.329	5.92e-06	-0.0192	0.018	0.2858
β2M	HL	rs494874	C	T	0.424	0.093	5.14e-06	-0.0096	0.0077	0.211
β2M	HL	rs8028119	T	C	0.628	0.138	5.25e-06	0.0051	0.0116	0.6604
β2M	FL	rs113309131	T	C	1.33	0.281	2.2e-06	0.0095	0.0188	0.6134
β2M	FL	rs12122652	G	A	-0.377	0.0837	6.67e-06	-0.0042	0.0082	0.6118
β2M	FL	rs145398181	T	C	1.55	0.306	4.01e-07	0.0589	0.031	0.05708
β2M	FL	rs147017826	T	C	1.12	0.244	4.95e-06	-0.012	0.0174	0.4888
β2M	FL	rs28716591	G	A	-0.345	0.0764	6.15e-06	0.0101	0.0076	0.1869
β2M	FL	rs61809588	T	C	1.17	0.244	1.5e-06	-0.0038	0.0187	0.8392
β2M	FL	rs7545040	C	T	-0.546	0.119	4.72e-06	-0.0155	0.0112	0.1646
β2M	FL	rs77654400	G	T	-0.467	0.105	9e-06	-0.0125	0.0113	0.2679
β2M	FL	rs9271378	G	A	0.561	0.0745	4.92e-14	0.0249	0.0079	0.001569
β2M	FL	rs9501117	G	A	1.09	0.19	9.6e-09	0.0131	0.0175	0.4539
β2M	FL	rs9657975	T	C	1.47	0.333	9.94e-06	0.0366	0.0239	0.1248
β2M	CLL	rs116062141	C	A	1.59	0.344	3.44e-06	0.1078	0.0384	0.004956
β2M	CLL	rs13413372	G	A	0.462	0.0951	1.19e-06	0.0121	0.0109	0.265
β2M	CLL	rs138982658	G	A	1.4	0.298	2.49e-06	0.0089	0.0326	0.7842
β2M	CLL	rs142624459	T	G	0.76	0.172	9.25e-06	-0.0209	0.0179	0.2447
β2M	CLL	rs144006671	A	G	0.822	0.179	4.51e-06	-0.0059	0.0208	0.7759
β2M	CLL	rs1618538	C	T	-0.296	0.0637	3.34e-06	-0.0093	0.0074	0.2104
β2M	CLL	rs16833588	G	A	-0.524	0.118	8.65e-06	0.0049	0.0121	0.6832
β2M	CLL	rs17514979	A	G	1.02	0.216	2.43e-06	-0.0213	0.0321	0.5073
β2M	CLL	rs2860167	T	C	0.452	0.0938	1.44e-06	-0.0111	0.0097	0.2491
β2M	CLL	rs35941992	T	C	0.474	0.102	3.42e-06	0.0177	0.0119	0.1383
β2M	CLL	rs539846	T	G	0.285	0.0636	7.34e-06	0.0179	0.0073	0.01475
β2M	CLL	rs6561593	A	G	0.653	0.14	3.4e-06	-0.0394	0.021	0.06008
β2M	CLL	rs72781788	G	T	0.363	0.0811	7.64e-06	0.0139	0.0097	0.1516
β2M	CLL	rs73163451	T	G	0.623	0.139	7.41e-06	0.0361	0.0182	0.04784
β2M	CLL	rs75478501	T	C	1.3	0.259	5.55e-07	0.0205	0.0263	0.4367
β2M	CLL	rs7768807	C	T	-0.344	0.0758	5.6e-06	-0.0068	0.0085	0.424
β2M	CLL	rs918508	C	T	0.378	0.0841	6.92e-06	-0.0062	0.0091	0.4947
β2M	CLL	rs9371790	T	C	0.318	0.0709	7.4e-06	-0.0105	0.0079	0.1803
β2M	MM	rs1004308	T	C	0.374	0.0774	1.31e-06	0.0046	0.0096	0.6312
β2M	MM	rs10906890	C	T	-0.269	0.0606	9e-06	-0.0013	0.0074	0.8578
β2M	MM	rs115234198	G	A	1.52	0.322	2.35e-06	-0.0449	0.0286	0.1165
β2M	MM	rs61406459	G	A	0.827	0.176	2.67e-06	0.0276	0.0186	0.1368
β2M	MM	rs644835	G	A	0.449	0.1	7.58e-06	0.0168	0.0122	0.1709
β2M	MM	rs7245313	C	T	-0.287	0.0609	2.37e-06	0.0044	0.0073	0.5475
β2M	MM	rs78985863	A	C	0.94	0.21	8.05e-06	-0.0231	0.0205	0.2606
Footnote: β2M: beta-2 microglobulin ; CLL: chronic lymphoid leukemia; DLBCL: diffuse large B-cell lymphoma; EA: effect allele; FL: follicular lymphoma; HL: hodgkin lymphoma; MM: multiple myeloma; NEA: non-effect allele.

## Sheet: S9
S9.Validation of the causal relationship between β2M and B-cell malignancies
Outcome	Exposure	Method	Nsnp	OR/β[95% CI]	Se	Pval	FDR	Het-pval	Ple-pval
DLBCL	B2M	Inverse variance weighted	49	2.098[1.358-3.242]	0.222	0.0008283	0.00414	0.002	0.091
DLBCL	B2M	MR Egger		5.242[1.706-16.108]	0.572711	0.00576759
DLBCL	B2M	Weighted median		2.270[1.352-3.812]	0.264438	0.00193435
DLBCL	B2M	MR-PRESSO Outlier-corrected（1）		1.968[1.311-2.954]	0.207153	0.00202672
HL	B2M	Inverse variance weighted	49	1.581[1.167-2.142]	0.155	0.003128	0.00521667	0.044	0.323
HL	B2M	MR Egger		2.304[1.037-5.120]	0.407317	0.0460267
HL	B2M	Weighted median		1.484[0.982-2.244]	0.210859	0.0611247
HL	B2M	MR-PRESSO Outlier-corrected（1）		1.410[1.069-1.859]	0.141034	0.0186953
FL	B2M	Inverse variance weighted	49	2.113[1.292-3.455]	0.251	0.002899	0.00521667	9.92e-28	0.419
FL	B2M	MR Egger		3.483[0.950-12.761]	0.66254	0.0658515
FL	B2M	Weighted median		2.401[1.618-3.563]	0.201308	1.35e-05
FL	B2M	MR-PRESSO Outlier-corrected（6）		2.356[1.794-3.095]	0.139181	2.35487e-07
CLL	B2M	Inverse variance weighted	49	0.870[0.608-1.246]	0.183	0.448	0.448	0.027	0.472
CLL	B2M	MR Egger		0.629[0.244-1.624]	0.484076	0.343083
CLL	B2M	Weighted median		0.744[0.454-1.222]	0.252631	0.242813
CLL	B2M	MR-PRESSO raw		0.870[0.608-1.246]	0.183008	0.451498
MM	B2M	Inverse variance weighted	49	1.189[0.943-1.498]	0.118	0.144	0.18	0.129	0.683
MM	B2M	MR Egger		1.339[0.724-2.475]	0.313447	0.356372
MM	B2M	Weighted median		1.275[0.948-1.716]	0.151418	0.108411
MM	B2M	MR-PRESSO raw		1.189[0.943-1.499]	0.118219	0.15037
B2M	DLBCL	Inverse variance weighted	3	-0.003[-0.087-0.081]	0.043	0.936	0.936	0.0001159	0.148
B2M	DLBCL	MR Egger		-0.214[-0.316--0.112]	0.052	0.152
B2M	DLBCL	Weighted median		-0.030[-0.079-0.019]	0.025	0.227
B2M	DLBCL	MR-PRESSO raw
B2M	HL	Inverse variance weighted	9	0.009[-0.007-0.025]	0.008	0.314	0.523333	0.729	0.606
B2M	HL	MR Egger		0.016[-0.017-0.049]	0.017	0.363
B2M	HL	Weighted median		0.008[-0.016-0.032]	0.012	0.469
B2M	HL	MR-PRESSO raw		0.009[-0.005-0.022]	0.00688178	0.249796
B2M	FL	Inverse variance weighted	18	0.046[-0.017-0.109]	0.032	0.148	0.37	1.498e-70	0.747
B2M	FL	MR Egger		-0.004[-0.308-0.300]	0.155	0.98
B2M	FL	Weighted median		0.033[0.008-0.058]	0.013	0.013
B2M	FL	MR-PRESSO Outlier-corrected（7）		0.035[0.013-0.057]	0.0113823	0.0119826
B2M	CLL	Inverse variance weighted	9	-0.006[-0.022-0.010]	0.008	0.427	0.53375	0.306	0.381
B2M	CLL	MR Egger		-0.020[-0.053-0.013]	0.017	0.268
B2M	CLL	Weighted median		-0.013[-0.033-0.007]	0.01	0.194
B2M	CLL	MR-PRESSO raw		-0.006[-0.022-0.009]	0.00808221	0.449951
B2M	MM	Inverse variance weighted	7	0.045[0.000-0.090]	0.023	0.05	0.25	0.001	0.855
B2M	MM	MR Egger		0.055[-0.057-0.167]	0.057	0.379
B2M	MM	Weighted median		0.047[0.008-0.086]	0.02	0.018
B2M	MM	MR-PRESSO Outlier-corrected（2）		0.043[0.012-0.073]	0.0155745	0.0511328
Footnote: β: the causal effect of B-cell malignancies on β2M; 95% CI: the bound of the 95% confidence interval; Het-Pval: p-value of Cochran’s Q value; Nsnp: the number of SNPs used in the TSMR analysis; OR: An odds ratio (OR) is a measure of association between β2M and B-cell malignancies; Ple-Pval: p-value of MR-Egger intercept; Pval: P-value of the TSMR analysis; Se: standard error.

## Sheet: S10
S10. Co-localization plots for the significant associations in the TSMR analyses based on FinnGen
Outcome	Exposure	Candidate casual SNP	IVs	SNP_PP_H4	pval.outcome	pval.exposure	r2
DLBCL	β2M	rs9357120	rs114434032	1	0.0381698	2.527e-58	0.006
DLBCL	β2M	rs2248162	rs2248162	0.999075	0.00679908	3.596e-49	1
HL	β2M	rs7764413	rs9391714	1	0.0188821	8.756e-71	0.0267
FL	β2M	rs9357120	rs114434032	1	0.0102509	2.527e-58	0.0068
FL	β2M	rs2248162	rs2248162	0.999989	1.59764e-08	3.596e-49	1
FL	β2M	rs1611521	rs2524036	0.958126	0.000259555	3.538e-10	0.9026
FL	β2M	rs3873386	rs9264946	0.95417	0.0021712	1.924e-51	0.1915
FL	β2M	rs2269425	rs9267810	0.999315	7.6243e-13	8.351e-08	0.0741
FL	β2M	rs7764413	rs9391714	1	0.0326144	8.756e-71	0.0267
Footnote: IVs: instrumental variables; pval.exposure: P-value of the association between SNP and exposure; pval.outcome: P-value of the association between SNP and outcome; r2: the r2 of linkage disequilibrium ; SNP_PP_H4: the posterior probability that two traits share a same causal variant.

[truncated: 3 more sheets: S11, S12, S13]
